# Supplementary material for: GplR1, an unusual TetR-like transcription factor in Mycobacterium abscessus, controls the production of cell wall glycopeptidolipids, colony morphology, and virulence
Source: mSystems. 2025 Aug 28;10(9):e00872-25. doi: 10.1128/msystems.00872-25 (PMC12455991; doi:10.1128/msystems.00872-25)
Supplement: Table S1 — Transcriptomics comparison of M. abscessus ATCC19977 and gplR1/mab_1638::tn. [file msystems.00872-25-s0002.xlsx]

## Sheet: MAB_1638tn_vs_WT all genes
Table S1. DESeq2 analysis of RNAseq data. MAB_1638 binding peaks are further described in Table S2. TSS data are from Miranda-CasoLuengo et al, BMC Genomics. 2016. doi: 10.1186/s12864-016-2868-y.
Gene_name	baseMean	log2FoldChange	lfcSE	stat	pvalue	padj	Uniprot_Product	padj < 0.05	log2fc>1 or <-1	Underexpressed	Overexpressed	Differentially expressed (DE)	Has TSS	Plausibly in operon with DE gene that has a TSS	Has MAB_1638 binding peak	Putative MAB_1638 direct target regulon member
MAB_4692c	116.15	-5.58446	0.65391	-8.54011	1.34094e-17	1.00822e-15	MbtH-like protein	yes	yes	yes	no	yes	yes	NA	yes	yes
MAB_0229	9.1006	-5.19669	1.62927	-3.18958	0.0014248	0.0252065	Bacteriophage protein	yes	yes	yes	no	yes	no	no	no	no
MAB_4351	6.49668	-4.58947	1.54693	-2.96683	0.00300888	0.0449651	Secretory lipase family protein	yes	yes	yes	no	yes	yes	NA	no	no
MAB_0885c	6212.34	-4.26582	0.142207	-29.9972	1.0684e-197	1.71371e-194	Hypothetical lipoprotein lpqH	yes	yes	yes	no	yes	yes	NA	yes	yes
MAB_4267c	347.621	-3.9532	0.269964	-14.6434	1.48386e-48	2.64456e-46	Activator of Hsp90 ATPase homologue 1-like C-terminal domain-containing protein	yes	yes	yes	no	yes	no	no	no	no
MAB_4699c	1147.75	-3.85217	0.205395	-18.7549	1.76518e-78	6.06719e-76	Sulfotransferase family protein	yes	yes	yes	no	yes	yes	NA	no	no
MAB_4705c	222.287	-3.83462	0.504483	-7.60109	2.93645e-14	1.96253e-12	Probable membrane protein, MmpS	yes	yes	yes	no	yes	yes	NA	no	no
MAB_4698	493.705	-3.83074	0.252238	-15.187	4.30904e-52	8.29405e-50	Gap protein	yes	yes	yes	no	yes	no	yes	no	no
MAB_4100c	2668.41	-3.5466	0.123245	-28.7767	4.19659e-182	4.0388e-179	MbtH-like protein	yes	yes	yes	no	yes	yes	NA	no	no
MAB_4691c	13483.7	-3.42665	0.164312	-20.8545	1.38737e-96	6.06911e-94	Probable non-ribosomal peptide synthetase PstA	yes	yes	yes	no	yes	no	yes	no	yes
MAB_4098c	36303.4	-3.39157	0.100295	-33.8159	1.15242e-250	2.77272e-247	Probable peptide synthetase NRP	yes	yes	yes	no	yes	no	yes	no	no
MAB_4117c	2121.49	-3.39029	0.155743	-21.7686	4.60968e-105	2.21818e-102	Membrane protein, MmpS family	yes	yes	yes	no	yes	yes	NA	no	no
MAB_4112c	1389.13	-3.31235	0.146747	-22.5719	8.19213e-113	4.38006e-110	Glycosyltransferase GtfA	yes	yes	yes	no	yes	yes	NA	no	no
MAB_4704c	1287.48	-3.23639	0.182693	-17.7149	3.2202e-70	8.60866e-68	Probable membrane protein, MmpL	yes	yes	yes	no	yes	no	yes	no	no
MAB_4099c	55065.2	-3.15851	0.0881012	-35.8509	1.78264e-281	8.57805e-278	Probable non-ribosomal peptide synthetase	yes	yes	yes	no	yes	no	yes	no	no
MAB_4689c	346.118	-3.05525	0.223224	-13.687	1.21492e-42	1.77157e-40	Uncharacterized protein	yes	yes	yes	no	yes	no	yes	no	yes
MAB_4266c	301.54	-2.97365	0.268528	-11.0739	1.6801e-28	1.6843e-26	Activator of Hsp90 ATPase homologue 1-like C-terminal domain-containing protein	yes	yes	yes	no	yes	yes	NA	no	no
MAB_4694c	1563.18	-2.95893	0.142185	-20.8104	3.48532e-96	1.39761e-93	Glycosyltransferase	yes	yes	yes	no	yes	no	yes	no	no
MAB_4690c	4533.85	-2.89918	0.164418	-17.633	1.37507e-69	3.48254e-67	Probable non-ribosomal peptide synthetase PstA	yes	yes	yes	no	yes	no	yes	no	yes
MAB_4116c	8419.31	-2.85116	0.102286	-27.8744	5.45855e-171	4.37775e-168	Membrane protein, MmpL	yes	yes	yes	no	yes	yes	NA	no	no
MAB_1013	2966.21	-2.82632	0.153092	-18.4616	4.20527e-76	1.19034e-73	Ribonucleases G and E	yes	yes	yes	no	yes	yes	NA	yes	yes
MAB_4695c	1844.3	-2.78546	0.139542	-19.9614	1.19203e-88	4.41236e-86	Glycosyltransferase/rhamnosyltransferase	yes	yes	yes	no	yes	yes	NA	no	no
MAB_4703c	1256.24	-2.76247	0.162925	-16.9555	1.75346e-64	3.8353e-62	Probable membrane protein, MmpL	yes	yes	yes	no	yes	no	yes	no	no
MAB_1638	3211.68	-2.76076	0.117288	-23.5383	1.65527e-122	1.13788e-119	TetR-family transcriptional regulator	yes	yes	yes	no	yes	no	no	no	no
MAB_4697	369.622	-2.69062	0.241574	-11.1379	8.20761e-29	8.4032e-27	Gap protein	yes	yes	yes	no	yes	yes	NA	no	no
MAB_4115c	6239.28	-2.62847	0.11184	-23.5021	3.88155e-122	2.33475e-119	Membrane protein, MmpL	yes	yes	yes	no	yes	no	yes	no	no
MAB_4696c	780.484	-2.59837	0.192739	-13.4813	2.01562e-41	2.77119e-39	Possible methyltransferase	yes	yes	yes	no	yes	yes	NA	no	no
MAB_4701	884.265	-2.58121	0.163503	-15.7869	3.82781e-56	7.67475e-54	Fatty acyl-AMP ligase FadD28 and polyketide synthase	yes	yes	yes	no	yes	yes	NA	no	no
MAB_0884c	758.558	-2.50239	0.180971	-13.8276	1.7367e-43	2.61157e-41	Mycobacterium 19 kDa lipoprotein antigen	yes	yes	yes	no	yes	no	yes	no	yes
MAB_0852	762.778	-2.25847	0.151367	-14.9205	2.42337e-50	4.4851e-48	Possible conserved polyketide synthase associated protein PapA2	yes	yes	yes	no	yes	yes	NA	yes	yes
MAB_0853	679.947	-2.23065	0.175291	-12.7254	4.27259e-37	5.71103e-35	Probable esterase/lipase LipP	yes	yes	yes	no	yes	no	yes	no	yes
MAB_1773c	114.056	-2.20595	0.340554	-6.47753	9.32373e-11	5.27833e-09	DUF732 domain-containing protein	yes	yes	yes	no	yes	yes	NA	no	no
MAB_0854	508.667	-2.19026	0.18272	-11.987	4.15788e-33	5.13019e-31	Fatty acyl-AMP ligase FadD28 and polyketide synthase	yes	yes	yes	no	yes	no	yes	no	yes
MAB_1674c	292.925	-2.13302	0.226258	-9.42736	4.20537e-21	3.48901e-19	Amidase AmiA2	yes	yes	yes	no	yes	yes	NA	yes	yes
MAB_4702c	464.574	-2.08248	0.181968	-11.4442	2.51376e-30	2.74914e-28	Low molecular weight t-cell antigen tb8.4	yes	yes	yes	no	yes	no	yes	no	no
MAB_4693	1450.02	-2.07139	0.183359	-11.2969	1.3593e-29	1.45354e-27	Probable cytochrome P450	yes	yes	yes	no	yes	yes	NA	yes	yes
MAB_3132c	3287.12	-2.03546	0.339365	-5.99784	1.99955e-09	1.01283e-07	Transmembrane protein	yes	yes	yes	no	yes	yes	NA	no	no
MAB_4108c	9150	-2.03526	0.109634	-18.5641	6.27261e-77	1.88649e-74	Methyltransferase MtfB	yes	yes	yes	no	yes	no	no (likely has an unmapped TSS)	no	no
MAB_4700c	221.45	-2.00912	0.237478	-8.46023	2.66846e-17	1.91651e-15	Methyltransferase domain-containing protein	yes	yes	yes	no	yes	yes	NA	no	no
MAB_4097c	1230.62	-1.98154	0.138412	-14.3162	1.73225e-46	2.87435e-44	Gap protein	yes	yes	yes	no	yes	yes	NA	no	no
MAB_4111c	1250.13	-1.95913	0.140311	-13.9628	2.62982e-44	4.08216e-42	Epimerase/dehydratase	yes	yes	yes	no	yes	yes	NA	no	no
MAB_4632	23.4279	-1.931	0.587239	-3.28827	0.00100803	0.0190971	Short chain dehydrogenase/reductase	yes	yes	yes	no	yes	no	no	no	no
MAB_0855	778.962	-1.90541	0.157811	-12.074	1.44981e-33	1.83592e-31	Membrane protein, MmpL family	yes	yes	yes	no	yes	no	yes	no	yes
MAB_4103c	2589.52	-1.75959	0.129673	-13.5695	6.07706e-42	8.60082e-40	Probable methyltransferase	yes	yes	yes	no	yes	yes	NA	no	no
MAB_3133c	13285.9	-1.75787	0.434534	-4.04541	5.22306e-05	0.00146979	nitric oxide dioxygenase	yes	yes	yes	no	yes	no	no	no	no
MAB_4107c	10285.3	-1.75702	0.111152	-15.8075	2.76425e-56	5.7833e-54	Glycosyltransferase GtfA	yes	yes	yes	no	yes	no	no	no	no
MAB_4110c	1932.99	-1.74893	0.146878	-11.9074	1.08349e-32	1.30344e-30	Probable acetyltransferase AtfA	yes	yes	yes	no	yes	yes	NA	yes	yes
MAB_4106c	2369.87	-1.7431	0.12373	-14.088	4.50442e-45	7.22509e-43	Acetyltransferase	yes	yes	yes	no	yes	no	no	no	no
MAB_4105c	2656.37	-1.68615	0.11541	-14.6101	2.42097e-48	4.16061e-46	Methyltransferase MtfD	yes	yes	yes	no	yes	yes	NA	no	no
MAB_4104	613.069	-1.6743	0.148991	-11.2376	2.66599e-29	2.78886e-27	Glycosyltransferase GtfB	yes	yes	yes	no	yes	yes	NA	no	no
MAB_4102c	696.608	-1.6651	0.188023	-8.85583	8.30629e-19	6.44676e-17	Uncharacterized protein	yes	yes	yes	no	yes	no	yes	no	no
MAB_1826	794.099	-1.63122	0.133347	-12.2329	2.07499e-34	2.69861e-32	DUF2971 domain-containing protein	yes	yes	yes	no	yes	yes	NA	no	no
MAB_2113	137.718	-1.57475	0.266868	-5.90083	3.61676e-09	1.74038e-07	DUF732 domain-containing protein	yes	yes	yes	no	yes	yes	NA	no	no
MAB_2464	58.1504	-1.53579	0.416615	-3.68634	0.000227502	0.00531426	Chitin-binding type-2 domain-containing protein	yes	yes	yes	no	yes	yes	NA	yes	yes
MAB_4307	2491.85	-1.50699	0.138226	-10.9024	1.12308e-27	1.10291e-25	Possible arylsulfatase AtsA	yes	yes	yes	no	yes	yes	NA	no	no
MAB_2475c	89.5896	-1.50115	0.339824	-4.41743	9.98807e-06	0.000320417	Activator of Hsp90 ATPase homologue 1-like C-terminal domain-containing protein	yes	yes	yes	no	yes	yes	NA	no	no
MAB_1922	302.709	-1.48225	0.204208	-7.25853	3.91317e-13	2.41413e-11	Haemophore haem-binding domain-containing protein	yes	yes	yes	no	yes	yes	NA	no	no
MAB_4775c	1393.65	-1.46764	0.146543	-10.0151	1.30828e-23	1.21066e-21	L,D-transpeptidase	yes	yes	yes	no	yes	yes	NA	yes	yes
MAB_0531c	596.428	-1.46513	0.167647	-8.73935	2.34463e-18	1.79085e-16	VWFA domain-containing protein	yes	yes	yes	no	yes	yes	NA	no	no
MAB_4509c	144.844	-1.44739	0.233465	-6.19958	5.66158e-10	2.92941e-08	Membrane protein (DUF2339)	yes	yes	yes	no	yes	no	no	no	no
MAB_3448	80.9582	-1.4431	0.334327	-4.31642	1.5858e-05	0.000495513	Acetyltransferase	yes	yes	yes	no	yes	yes	NA	yes	yes
MAB_4109c	694.485	-1.3782	0.146158	-9.42956	4.11812e-21	3.47656e-19	Methyltransferase	yes	yes	yes	no	yes	yes	NA	yes	yes
MAB_4774c	50.0419	-1.37278	0.40701	-3.37284	0.000743982	0.0148549	Collagen-like protein	yes	yes	yes	no	yes	yes	NA	no	no
MAB_1297c	633.752	-1.36154	0.160231	-8.4974	1.93889e-17	1.41363e-15	Acyltransferase 3 domain-containing protein	yes	yes	yes	no	yes	no	yes	no	no
MAB_1314	46.1772	-1.3357	0.411683	-3.24449	0.0011766	0.0217376	Mesocentin	yes	yes	yes	no	yes	yes	NA	no	no
MAB_4778c	417.541	-1.29183	0.175511	-7.36038	1.83388e-13	1.16114e-11	Uncharacterized protein	yes	yes	yes	no	yes	yes	NA	yes	yes
MAB_4114	4785.66	-1.2761	0.111312	-11.4642	1.99681e-30	2.23457e-28	Low molecular weight T-cell antigen	yes	yes	yes	no	yes	yes	NA	no	no
MAB_1827c	141.67	-1.23504	0.275185	-4.48802	7.18878e-06	0.000236934	Bacteriophage protein	yes	yes	yes	no	yes	yes	NA	yes	yes
MAB_1313	332.264	-1.22363	0.192092	-6.37002	1.88998e-10	1.02186e-08	Probable transcriptional regulator, AraC family	yes	yes	yes	no	yes	no	yes	no	yes
MAB_1312	1364.65	-1.22028	0.13463	-9.06394	1.25823e-19	1.0091e-17	Beta-lactamase-like	yes	yes	yes	no	yes	yes	NA	yes	yes
MAB_0060	92.4603	-1.18221	0.355873	-3.32199	0.000893763	0.0175542	Possible nitrate/nitrite response transcriptional regulatory protein NarL (LuxR family)	yes	yes	yes	no	yes	yes	NA	no	no
MAB_0532	198.28	-1.16789	0.211864	-5.51245	3.53868e-08	1.62172e-06	Lipoprotein	yes	yes	yes	no	yes	no	no	no	no
MAB_3254c	124.723	-1.14053	0.318123	-3.58517	0.000336858	0.00746987	Potassium-transporting ATPase potassium-binding subunit (ATP phosphohydrolase [potassium-transporting] A chain) (Potassium-binding and translocating subunit A) (Potassium-translocating ATPase A chain)	yes	yes	yes	no	yes	yes	NA	no	no
MAB_3881	304.142	-1.1383	0.223512	-5.09279	3.52824e-07	1.47634e-05	Cyclopropane-fatty-acyl-phospholipid synthase 1	yes	yes	yes	no	yes	yes	NA	no	no
MAB_1262	108.603	-1.09392	0.27492	-3.97904	6.91931e-05	0.00190261	Phage shock protein PspC N-terminal domain-containing protein	yes	yes	yes	no	yes	yes	NA	no	no
MAB_1298c	1093.67	-1.07919	0.160724	-6.71459	1.886e-11	1.12042e-09	FHA domain-containing protein	yes	yes	yes	no	yes	yes	NA	no	no
MAB_3909	171.274	-1.04554	0.220301	-4.74595	2.0753e-06	7.56541e-05	Peroxidase	yes	yes	yes	no	yes	yes	NA	no	no
MAB_1163c	192.96	-1.04292	0.253624	-4.11206	3.92139e-05	0.00113673	Iron permease FTR1	yes	yes	yes	no	yes	no	no	no	no
MAB_4469c	1093.31	-1.03913	0.124225	-8.36489	6.01724e-17	4.25808e-15	Sulfatase family protein	yes	yes	yes	no	yes	yes	NA	yes	yes
MAB_4565c	1779.6	1.02374	0.112394	9.10853	8.35041e-20	6.81054e-18	Mce family protein	yes	yes	no	yes	yes	no	no	no	no
MAB_4035	224.416	1.02514	0.219644	4.66728	3.05217e-06	0.000107205	Mce family protein	yes	yes	no	yes	yes	no	no	no	no
MAB_4563c	3477.15	1.04911	0.102388	10.2464	1.22873e-24	1.15934e-22	Mce family protein	yes	yes	no	yes	yes	yes	NA	no	no
MAB_4034	262.973	1.06769	0.190698	5.59883	2.15809e-08	1.00823e-06	Mce family protein	yes	yes	no	yes	yes	no	no	no	no
MAB_1439c	988.64	1.08464	0.18476	5.87054	4.34374e-09	2.06951e-07	Secreted protein	yes	yes	no	yes	yes	yes	NA	no	no
MAB_4627	136.18	1.09292	0.278046	3.93073	8.46899e-05	0.00227669	Uncharacterized protein	yes	yes	no	yes	yes	yes	NA	no	no
MAB_4865	218.4	1.11526	0.214026	5.21084	1.87983e-07	8.22342e-06	Pyridine nucleotide-disulphide oxidoreductase	yes	yes	no	yes	yes	no	no	no	no
MAB_1565c	991.393	1.12695	0.115078	9.79284	1.20851e-22	1.07691e-20	Alpha-amylase family protein	yes	yes	no	yes	yes	yes	NA	yes	yes
MAB_4030	182.478	1.14218	0.235208	4.85603	1.1976e-06	4.57369e-05	Mce family protein	yes	yes	no	yes	yes	no	no	no	no
MAB_4439	101.911	1.18072	0.24312	4.85654	1.19455e-06	4.57369e-05	DUF1361 domain-containing protein	yes	yes	no	yes	yes	yes	NA	no	no
MAB_2734c	461.98	1.25944	0.147602	8.53266	1.43023e-17	1.05881e-15	Lipoprotein	yes	yes	no	yes	yes	yes	NA	yes	yes
MAB_0443	98.8625	1.28264	0.300268	4.27164	1.94044e-05	0.000594739	Transposase/integrase	yes	yes	no	yes	yes	no	no	no	no
MAB_4567c	1356.8	1.28876	0.128759	10.0091	1.39056e-23	1.26253e-21	Mce family protein	yes	yes	no	yes	yes	no	no	no	no
MAB_4032	158.383	1.34383	0.226065	5.94442	2.77437e-09	1.34851e-07	Mce family protein	yes	yes	no	yes	yes	no	no	no	no
MAB_2741	967.065	1.43909	0.137286	10.4825	1.04003e-25	1.00093e-23	DUF5666 domain-containing protein	yes	yes	no	yes	yes	yes	NA	yes	yes
MAB_4438	417.876	1.65458	0.16905	9.7875	1.2741e-22	1.11472e-20	Serine aminopeptidase S33 domain-containing protein	yes	yes	no	yes	yes	yes	NA	yes	yes
MAB_0939	31925.8	1.69163	0.0907531	18.6399	1.52567e-77	4.89436e-75	Probable polyketide synthase	yes	yes	no	yes	yes	yes	NA	yes	yes
MAB_2735c	105.335	1.85613	0.261128	7.10812	1.17636e-12	7.16539e-11	Helix-turn-helix domain-containing protein	yes	yes	no	yes	yes	yes	NA	yes	yes
MAB_4891c	327.477	1.87334	0.158637	11.809	3.50733e-32	4.11641e-30	HTH lysR-type domain-containing protein	yes	yes	no	yes	yes	yes	NA	yes	yes
MAB_0911	71.9354	2.52905	0.378418	6.68321	2.33764e-11	1.3718e-09	Phenylacetate-coenzyme A ligase	yes	yes	no	yes	yes	yes	NA	no	no
MAB_0910	119.419	2.63619	0.294834	8.94128	3.847e-19	3.03471e-17	Phenylacetic acid degradation protein PaaE/phenylacetate-CoA oxygenase/reductase, PaaK subunit	yes	yes	no	yes	yes	no	yes	no	no
MAB_0909	114.252	2.89208	0.297474	9.72214	2.42628e-22	2.08487e-20	Phenylacetic acid degradation protein PaaD/phenylacetate-CoA oxygenase, PaaJ subunit	yes	yes	no	yes	yes	no	yes	no	no
MAB_0896c	985.817	2.9684	0.497244	5.96971	2.37673e-09	1.16702e-07	Pyruvate dehydrogenase E1 component,beta subunit	yes	yes	no	yes	yes	no	yes	no	no
MAB_0908	174.605	2.98792	0.257174	11.6183	3.32788e-31	3.81279e-29	Phenylacetic acid degradation protein PaaC/phenylacetate-CoA oxygenase, PaaI subunit	yes	yes	no	yes	yes	no	yes	no	no
MAB_0894c	981.96	3.03022	0.471519	6.42651	1.30564e-10	7.23309e-09	Dihydrolipoyl dehydrogenase	yes	yes	no	yes	yes	no	yes	no	no
MAB_0895c	1246.92	3.03386	0.405676	7.47855	7.51468e-14	4.95351e-12	Dihydrolipoamide acetyltransferase component of pyruvate dehydrogenase complex	yes	yes	no	yes	yes	no	yes	no	no
MAB_0897c	904.555	3.04723	0.488448	6.23859	4.41545e-10	2.30947e-08	2-oxoisovalerate dehydrogenase subunit alpha	yes	yes	no	yes	yes	yes	NA	no	no
MAB_1839	251.146	3.19225	0.187436	17.0312	4.82444e-65	1.10549e-62	Diguanylate cyclase/phosphodiesterase	yes	yes	no	yes	yes	no	no	no	no
MAB_0907	60.7287	3.25983	0.834938	3.90427	9.45087e-05	0.00252653	Phenylacetic acid degradation protein PaaB/phenylacetate-CoA oxygenase, PaaH subunit	yes	yes	no	yes	yes	no	yes	no	no
MAB_0906	147.262	3.40071	0.77264	4.40141	1.07547e-05	0.000342727	Phenylacetic acid degradation protein PaaA/phenylacetate-CoA oxygenase, PaaG subunit	yes	yes	no	yes	yes	yes	NA	no	no
MAB_0905	220.94	3.43427	0.536511	6.40112	1.54241e-10	8.43416e-09	Enoyl-CoA hydratase/isomerase	yes	yes	no	yes	yes	no	no	no	no
MAB_0902	318.87	3.56375	0.686386	5.19205	2.07996e-07	9.0169e-06	Probable beta-ketoadipyl-CoA thiolase	yes	yes	no	yes	yes	no	no	no	no
MAB_0899c	268.541	3.60912	0.48548	7.43411	1.0527e-13	6.75415e-12	Possible ethyl tert-butyl ether degradation protein EthD	yes	yes	no	yes	yes	no	no	no	no
MAB_1531c	882.818	3.69695	0.127628	28.9665	1.73922e-184	2.09228e-181	Coiled-coil structural protein	yes	yes	no	yes	yes	no	no	no	no
MAB_0900c	1306.93	3.69756	0.496501	7.44724	9.53146e-14	6.19802e-12	Phenylacetic acid degradation protein PaaN	yes	yes	no	yes	yes	no	no	no	no
MAB_0903	130.858	3.69952	0.715874	5.16783	2.36823e-07	1.00849e-05	Enoyl-CoA hydratase/isomerase	yes	yes	no	yes	yes	no	no	no	no
MAB_2812	223.972	3.85058	0.219679	17.5283	8.72099e-69	2.09827e-66	Transcriptional regulator, TetR family	yes	yes	no	yes	yes	no	no	no	no
MAB_1042c	701.019	3.9116	1.22157	3.20212	0.00136421	0.0243133	Cytochrome c oxidase subunit 1	yes	yes	no	yes	yes	yes	NA	yes	yes
MAB_0904	171.746	4.12018	0.655666	6.28396	3.30065e-10	1.76475e-08	3-hydroxyacyl-CoA dehydrogenase	yes	yes	no	yes	yes	no	no	no	no
MAB_4785	112.018	-0.994091	0.306284	-3.24565	0.00117183	0.0217376	DoxX family protein	yes	no	no	no	no	no	not checked	no	no
MAB_0589	741.081	-0.98803	0.186664	-5.29308	1.2027e-07	5.35871e-06	Probable aquaporin Z	yes	no	no	no	no	yes	not checked	no	no
MAB_3093c	188.099	-0.972836	0.205736	-4.72855	2.26127e-06	8.12032e-05	Transmembrane protein	yes	no	no	no	no	yes	not checked	no	no
MAB_4610c	66.514	-0.971327	0.30853	-3.14824	0.00164256	0.0282738	O-methyltransferase-like	yes	no	no	no	no	yes	not checked	no	no
MAB_1837c	117.523	-0.956955	0.270254	-3.54094	0.000398698	0.0086033	Uncharacterized protein	yes	no	no	no	no	yes	not checked	no	no
MAB_2935c	239.614	-0.887671	0.187597	-4.73181	2.2253e-06	8.05122e-05	Polysaccharide deacetylase family protein	yes	no	no	no	no	yes	not checked	no	no
MAB_4442c	1422.66	-0.873928	0.190978	-4.57607	4.73799e-06	0.000162526	Probable acetyl-CoA acyltransferase	yes	no	no	no	no	no	not checked	no	no
MAB_1892	230.319	-0.869594	0.232564	-3.73915	0.00018464	0.00444244	Uncharacterized protein	yes	no	no	no	no	yes	not checked	no	no
MAB_4706c	212.877	-0.869043	0.229043	-3.79423	0.000148102	0.00371181	DoxX family protein	yes	no	no	no	no	no	not checked	no	no
MAB_4806c	767.271	-0.832812	0.170331	-4.88937	1.01161e-06	3.95761e-05	LysM domain-containing protein	yes	no	no	no	no	yes	not checked	no	no
MAB_2564	203.882	-0.829835	0.250053	-3.31864	0.000904564	0.0176875	Probable carbonic anhydrase	yes	no	no	no	no	no	not checked	no	no
MAB_1301c	117.971	-0.82568	0.272379	-3.03136	0.00243452	0.0385358	Uncharacterized protein	yes	no	no	no	no	yes	not checked	no	no
MAB_3947	951.204	-0.821887	0.172548	-4.76323	1.90523e-06	7.05228e-05	Possible oxidoreductase	yes	no	no	no	no	yes	not checked	no	no
MAB_4676	283.155	-0.814561	0.178046	-4.575	4.7623e-06	0.000162526	Carboxyl transferase/pyruvate carboxylase	yes	no	no	no	no	yes	not checked	no	no
MAB_1656	145.579	-0.782494	0.236033	-3.31519	0.000915824	0.0176986	Uncharacterized protein	yes	no	no	no	no	no	not checked	no	no
MAB_1726	355.607	-0.776827	0.220665	-3.5204	0.000430899	0.00913429	Bacteriophage protein	yes	no	no	no	no	yes	not checked	no	no
MAB_4742c	381.911	-0.77481	0.162548	-4.76665	1.87316e-06	6.98733e-05	Methyltransferase domain-containing protein	yes	no	no	no	no	no	not checked	no	no
MAB_4177c	120.666	-0.757786	0.252527	-3.00081	0.0026926	0.0414812	Sulfotransferase	yes	no	no	no	no	yes	not checked	no	no
MAB_3598c	980.992	-0.727865	0.158861	-4.58176	4.61069e-06	0.000159616	Alkane-1-monooxygenase AlkB (Fatty acid omega-hydroxylase)	yes	no	no	no	no	yes	not checked	no	no
MAB_2223	297.153	-0.725465	0.18667	-3.88635	0.000101762	0.00267583	TspO/MBR-related protein	yes	no	no	no	no	yes	not checked	no	no
MAB_4444	1157.21	-0.725265	0.177393	-4.08846	4.34244e-05	0.00123644	MaoC-like domain-containing protein	yes	no	no	no	no	no	not checked	no	no
MAB_4398c	261.842	-0.719953	0.195925	-3.67463	0.000238191	0.00553707	Transmembrane protein	yes	no	no	no	no	yes	not checked	yes	no
MAB_0356c	178.53	-0.719062	0.235752	-3.05008	0.0022878	0.0370355	Isoprenylcysteine carboxyl methyltransferase	yes	no	no	no	no	no	not checked	no	no
MAB_3005c	934.715	-0.715706	0.165993	-4.31166	1.62034e-05	0.000503038	dUTPase	yes	no	no	no	no	yes	not checked	no	no
MAB_t5032	172.654	-0.706145	0.218038	-3.23864	0.00120102	0.0219745	tRNA-Cys(GCA)	yes	no	no	no	no	no	not checked	no	no
MAB_3360c	212.141	-0.706079	0.217663	-3.2439	0.00117903	0.0217376	NAD(P)-binding domain-containing protein	yes	no	no	no	no	yes	not checked	yes	no
MAB_2049c	240.304	-0.700879	0.227151	-3.08552	0.00203197	0.0333715	Probable ferredoxin	yes	no	no	no	no	yes	not checked	no	no
MAB_0384	140.314	-0.693582	0.231255	-2.99921	0.00270679	0.0414812	ParB/Sulfiredoxin domain-containing protein	yes	no	no	no	no	yes	not checked	no	no
MAB_0586	135.039	-0.691249	0.233258	-2.96345	0.00304212	0.0451811	Possible oxidoreductase	yes	no	no	no	no	no	not checked	no	no
MAB_3842	499.843	-0.690805	0.163666	-4.22082	2.43418e-05	0.000723043	Probable cationic amino acid transport integral membrane protein	yes	no	no	no	no	yes	not checked	no	no
MAB_1002	291.611	-0.68868	0.186584	-3.69099	0.000223387	0.00524359	Acetyl-CoA C-acyltransferase (Thiolase)	yes	no	no	no	no	no	not checked	no	no
MAB_2329c	346.874	-0.682368	0.1879	-3.63155	0.000281723	0.00645547	MspA protein	yes	no	no	no	no	no	not checked	no	no
MAB_2379	506.73	-0.670881	0.214775	-3.12364	0.00178628	0.0300082	Hypothetical lipoprotein LpqH	yes	no	no	no	no	yes	not checked	no	no
MAB_0409	3890.28	-0.649285	0.144613	-4.4898	7.12896e-06	0.000236583	Transcriptional regulator WhiB	yes	no	no	no	no	yes	not checked	no	no
MAB_4120c	218.258	-0.640199	0.2118	-3.02266	0.00250562	0.0394022	Probable aldo/keto reductase	yes	no	no	no	no	no	not checked	no	no
MAB_1913	87232.2	-0.639856	0.155853	-4.10551	4.03427e-05	0.00115553	Ribonuclease II/R domain-containing protein	yes	no	no	no	no	yes	not checked	no	no
MAB_3336c	285.636	-0.637918	0.178587	-3.57203	0.00035423	0.00774798	Carboxylic ester hydrolase	yes	no	no	no	no	yes	not checked	no	no
MAB_1548c	217.086	-0.629467	0.208599	-3.01759	0.00254793	0.0396784	ATPase AAA-type core domain-containing protein	yes	no	no	no	no	no	not checked	no	no
MAB_2149	1859.75	-0.626114	0.113933	-5.49547	3.89663e-08	1.75239e-06	ABC transporter permease	yes	no	no	no	no	no	not checked	no	no
MAB_0965	1590.86	-0.624102	0.124478	-5.01377	5.33742e-07	2.15829e-05	Lipase	yes	no	no	no	no	no	not checked	no	no
MAB_3890c	3307.4	-0.608087	0.155826	-3.90236	9.52593e-05	0.00253253	Probable histidine kinase response regulator	yes	no	no	no	no	yes	not checked	no	no
MAB_2232c	1116.26	-0.601069	0.141489	-4.24817	2.15523e-05	0.000652262	FtsK/SpoIIIE family protein	yes	no	no	no	no	no	not checked	no	no
MAB_3420c	482.891	-0.595278	0.140883	-4.22534	2.38585e-05	0.000713089	Short-chain dehydrogenase/reductase	yes	no	no	no	no	yes	not checked	no	no
MAB_1082c	754.348	-0.592338	0.167152	-3.54371	0.000394538	0.00857466	Large-conductance mechanosensitive channel	yes	no	no	no	no	yes	not checked	no	no
MAB_4562	520.742	-0.58975	0.149807	-3.93672	8.26018e-05	0.00223303	Lipoprotein LprO	yes	no	no	no	no	yes	not checked	no	no
MAB_3910	247.627	-0.588888	0.190022	-3.09906	0.00194137	0.0319927	Serine peptidase	yes	no	no	no	no	no	not checked	no	no
MAB_0527c	263.839	-0.567214	0.191687	-2.95906	0.00308575	0.0454086	Possible monooxygenase (Luciferase-like)	yes	no	no	no	no	yes	not checked	no	no
MAB_0090c	293.311	-0.55818	0.184022	-3.03322	0.00241961	0.0385358	Probable oxidoreductase EphD	yes	no	no	no	no	yes	not checked	no	no
MAB_1146	1282.42	-0.551063	0.141598	-3.89174	9.95289e-05	0.0026315	Uncharacterized protein	yes	no	no	no	no	yes	not checked	yes	no
MAB_1161c	624.624	-0.549137	0.136609	-4.01978	5.82533e-05	0.00162974	Deferrochelatase	yes	no	no	no	no	no	not checked	no	no
MAB_0518c	1554.12	-0.545797	0.140791	-3.87663	0.000105912	0.00274005	Inorganic pyrophosphatase	yes	no	no	no	no	yes	not checked	no	no
MAB_4522c	849.032	-0.530599	0.138434	-3.83288	0.000126654	0.00322464	Possible epoxide hydrolase EphF	yes	no	no	no	no	yes	not checked	yes	no
MAB_4269	652.016	-0.527714	0.133089	-3.96512	7.33581e-05	0.00200568	nitric oxide dioxygenase	yes	no	no	no	no	yes	not checked	yes	no
MAB_4588c	1026.25	-0.523224	0.144477	-3.6215	0.000292897	0.00661701	Probable enoyl-CoA hydratase/isomerase	yes	no	no	no	no	yes	not checked	no	no
MAB_2973c	472.636	-0.519309	0.139368	-3.72617	0.000194413	0.00465431	Methyltransferase	yes	no	no	no	no	no	not checked	no	no
MAB_4896c	6387.49	-0.516346	0.129111	-3.99925	6.35437e-05	0.00176747	Large ribosomal subunit protein bL9 (50S ribosomal protein L9)	yes	no	no	no	no	no	not checked	no	no
MAB_1606	716.399	-0.5124	0.152947	-3.35017	0.000807613	0.0159272	Nucleoside diphosphate kinase (NDK) (NDP kinase)	yes	no	no	no	no	yes	not checked	no	no
MAB_1162c	529.664	-0.506485	0.157166	-3.2226	0.00127031	0.0229802	Efem/EfeO family lipoprotein	yes	no	no	no	no	no	not checked	no	no
MAB_0685	287.186	-0.505633	0.160022	-3.15977	0.00157894	0.0273304	Aminotransferase	yes	no	no	no	no	yes	not checked	no	no
MAB_1725c	828.293	-0.505153	0.130039	-3.88463	0.000102487	0.00268025	Acetyltransferase	yes	no	no	no	no	yes	not checked	no	no
MAB_3228c	889.911	-0.501021	0.133769	-3.74542	0.000180091	0.00435476	RNA-binding protein KhpA (KH-domain protein A)	yes	no	no	no	no	no	not checked	no	no
MAB_0088c	1018.82	-0.498618	0.137038	-3.63855	0.000274176	0.0063126	Oxidoreductase	yes	no	no	no	no	no	not checked	no	no
MAB_4337	668.875	-0.497244	0.161246	-3.08375	0.00204406	0.0334559	Hydrolase, alpha/beta fold	yes	no	no	no	no	yes	not checked	no	no
MAB_2126	535.316	-0.496491	0.154269	-3.21835	0.00128933	0.0232368	L-lactate 2-monooxygenase	yes	no	no	no	no	yes	not checked	no	no
MAB_1342	843.922	-0.491552	0.137442	-3.57642	0.000348326	0.00765363	Probable fatty-acid-CoA ligase FadD	yes	no	no	no	no	yes	not checked	yes	no
MAB_4113	2567.92	-0.491353	0.110971	-4.42774	9.52254e-06	0.000309611	Glucose-1-phosphate thymidylyltransferase	yes	no	no	no	no	yes	not checked	no	no
MAB_3794c	1486.52	-0.488523	0.145713	-3.35264	0.000800452	0.0158589	Large ribosomal subunit protein uL30 (50S ribosomal protein L30)	yes	no	no	no	no	no	not checked	no	no
MAB_1634c	963.809	-0.483527	0.152988	-3.16056	0.00157467	0.0273304	Small ribosomal subunit protein bS20 (30S ribosomal protein S20)	yes	no	no	no	no	yes	not checked	no	no
MAB_4577c	676.746	-0.483403	0.154517	-3.12848	0.00175713	0.0298975	NAD(P) transhydrogenase subunit beta	yes	no	no	no	no	no	not checked	no	no
MAB_0355	668.097	-0.480949	0.159627	-3.01295	0.00258719	0.0401598	Ammonium transporter	yes	no	no	no	no	yes	not checked	no	no
MAB_2626c	1478.1	-0.471428	0.129558	-3.63874	0.000273973	0.0063126	ABC transporter/extracellular ligand-binding receptor	yes	no	no	no	no	yes	not checked	no	no
MAB_2421c	1374.15	-0.451161	0.137865	-3.27249	0.00106605	0.0200384	PknH-like extracellular domain-containing protein	yes	no	no	no	no	yes	not checked	no	no
MAB_4898c	3564.3	-0.447286	0.128686	-3.47579	0.000509353	0.0106565	Single-stranded DNA-binding protein (SSB)	yes	no	no	no	no	no	not checked	no	no
MAB_3596c	967.003	-0.442445	0.119166	-3.71284	0.00020495	0.00483442	Transcriptional regulator, TetR family	yes	no	no	no	no	no	not checked	no	no
MAB_3800c	1236.57	-0.438016	0.112906	-3.87946	0.000104687	0.00272299	Glutamate dehydrogenase	yes	no	no	no	no	yes	not checked	yes	no
MAB_0115c	2767	-0.432386	0.126012	-3.43133	0.00060064	0.012247	HTH cro/C1-type domain-containing protein	yes	no	no	no	no	yes	not checked	yes	no
MAB_4458c	758.843	-0.430802	0.130661	-3.2971	0.000976901	0.0187285	Secreted hydrolase	yes	no	no	no	no	yes	not checked	no	no
MAB_0089c	650.311	-0.423259	0.143898	-2.94138	0.00326752	0.0477913	Metal-dependent hydrolase	yes	no	no	no	no	no	not checked	no	no
MAB_1140	3095.73	-0.419815	0.132548	-3.16728	0.00153875	0.0269253	Polyketide synthase Pks16	yes	no	no	no	no	yes	not checked	no	no
MAB_0739c	4112.8	-0.417301	0.129356	-3.226	0.00125535	0.0227952	DUF1416 domain-containing protein	yes	no	no	no	no	yes	not checked	no	no
MAB_1201c	2724.03	-0.413829	0.135712	-3.04931	0.00229366	0.0370355	Transcription elongation factor GreA (Transcript cleavage factor GreA)	yes	no	no	no	no	yes	not checked	no	no
MAB_0368	2758.79	-0.413054	0.125494	-3.29143	0.000996807	0.018959	Short-chain dehydrogenase/reductas	yes	no	no	no	no	yes	not checked	yes	no
MAB_1840c	1647.12	-0.412957	0.12225	-3.37796	0.000730244	0.0147027	Beta-glucanase	yes	no	no	no	no	yes	not checked	no	no
MAB_3408c	650.621	-0.40789	0.133808	-3.04832	0.00230125	0.0370355	Maleylpyruvate isomerase family mycothiol-dependent enzyme	yes	no	no	no	no	yes	not checked	no	no
MAB_3281	2336.49	-0.396928	0.116402	-3.40998	0.000649674	0.0131354	Enoyl-CoA hydratase/isomerase	yes	no	no	no	no	no	not checked	no	no
MAB_4899c	2605.43	-0.39127	0.129333	-3.0253	0.0024839	0.0391887	Small ribosomal subunit protein bS6 (30S ribosomal protein S6)	yes	no	no	no	no	yes	not checked	yes	no
MAB_2560	1553.75	-0.38111	0.112967	-3.37365	0.000741789	0.0148549	LGFP repeat	yes	no	no	no	no	yes	not checked	yes	no
MAB_2824c	4969.63	-0.376273	0.127146	-2.95939	0.00308253	0.0454086	Integration host factor (MihF)	yes	no	no	no	no	yes	not checked	no	no
MAB_4088c	3164.36	-0.367319	0.112647	-3.2608	0.00111097	0.0208014	Possible mycolic acid synthase UmaA1	yes	no	no	no	no	yes	not checked	yes	no
MAB_0206	2715.11	-0.351748	0.117594	-2.99119	0.00277888	0.0423164	Possible aminotransferase/cysteine desulfurase	yes	no	no	no	no	yes	not checked	no	no
MAB_1096	2246.59	0.30868	0.0975424	3.16458	0.00155308	0.0270777	Rad50/SbcC-type AAA domain-containing protein	yes	no	no	no	no	yes	not checked	yes	no
MAB_0148c	3080.1	0.309018	0.103021	2.99957	0.00270359	0.0414812	PPE family protein	yes	no	no	no	no	no	not checked	no	no
MAB_1310	1958.85	0.324765	0.109294	2.97148	0.0029637	0.0444278	Large ribosomal subunit assembly factor BipA	yes	no	no	no	no	no	not checked	no	no
MAB_2189	1389.07	0.33	0.111317	2.96451	0.00303163	0.0451648	Probable ATP-dependent DNA helicase HelY	yes	no	no	no	no	yes	not checked	no	no
MAB_0628	3023.51	0.340823	0.110713	3.07843	0.00208093	0.0339438	AAA domain-containing protein	yes	no	no	no	no	yes	not checked	no	no
MAB_1481	977.239	0.34128	0.116388	2.93227	0.00336496	0.048919	Peptidase S54 rhomboid domain-containing protein	yes	no	no	no	no	yes	not checked	yes	no
MAB_2012	2952.46	0.345135	0.105247	3.2793	0.00104066	0.0196379	Cell division protein SepF	yes	no	no	no	no	yes	not checked	no	no
MAB_4422	8299.49	0.35111	0.101465	3.46042	0.000539327	0.0111384	Succinate dehydrogenase, flavoprotein subunit	yes	no	no	no	no	no	not checked	no	no
MAB_3489c	1681.35	0.352765	0.116334	3.03233	0.0024267	0.0385358	Acyl-CoA synthetase FadD	yes	no	no	no	no	yes	not checked	yes	no
MAB_1157	3181.39	0.359556	0.115815	3.10459	0.00190546	0.0316174	Transcription-repair-coupling factor (TRCF)	yes	no	no	no	no	no	not checked	no	no
MAB_1451	10492.7	0.365159	0.114081	3.20087	0.00137015	0.024329	ATP synthase subunit alpha	yes	no	no	no	no	no	not checked	no	no
MAB_1594	5554.86	0.367243	0.122198	3.00532	0.002653	0.0410489	Probable ferredoxin oxidoreductase, alpha subunit	yes	no	no	no	no	no	not checked	no	no
MAB_3588	965.466	0.37583	0.120497	3.11901	0.00181463	0.0302145	Acyl-CoA oxidase	yes	no	no	no	no	yes	not checked	yes	no
MAB_1453	11839.6	0.376695	0.120499	3.12612	0.00177131	0.0300082	ATP synthase subunit beta	yes	no	no	no	no	no	not checked	no	no
MAB_0034c	2171.55	0.380031	0.107504	3.53504	0.000407712	0.00875853	non-specific serine/threonine protein kinase	yes	no	no	no	no	no	not checked	no	no
MAB_1964	1097.32	0.381882	0.111143	3.43595	0.000590469	0.0120908	Transmembrane protein	yes	no	no	no	no	no	not checked	no	no
MAB_1821	821.345	0.385043	0.127477	3.02049	0.00252362	0.0394789	AAA+ ATPase domain-containing protein	yes	no	no	no	no	yes	not checked	yes	no
MAB_4292	1283.68	0.386384	0.131118	2.94685	0.00321025	0.0470967	Transcriptional regulator, LuxR family	yes	no	no	no	no	no	not checked	no	no
MAB_2623c	1062.15	0.389415	0.121349	3.20906	0.00133171	0.0238223	Branched-chain amino acid ABC transporter (LivG)	yes	no	no	no	no	no	not checked	no	no
MAB_3106c	16903.6	0.398043	0.105976	3.75598	0.000172662	0.00421751	Polyribonucleotide nucleotidyltransferase	yes	no	no	no	no	yes	not checked	no	no
MAB_1101	1848.23	0.409986	0.134027	3.05899	0.00222081	0.0361032	DUF262 domain-containing protein	yes	no	no	no	no	yes	not checked	no	no
MAB_1256c	905.248	0.41317	0.120501	3.42877	0.000606312	0.0123104	Lipid droplet-associated protein	yes	no	no	no	no	yes	not checked	no	no
MAB_3413c	3724.54	0.419972	0.14187	2.96027	0.00307372	0.0454086	Ribonucleoside-diphosphate reductase	yes	no	no	no	no	no	not checked	no	no
MAB_1668	1629.48	0.425186	0.136068	3.12481	0.00177917	0.0300082	PhoH-like protein	yes	no	no	no	no	yes	not checked	no	no
MAB_3583c	1868.15	0.428895	0.11316	3.79018	0.000150539	0.00375333	Sigma 54 modulation/S30EA ribosomal protein C-terminal domain-containing protein	yes	no	no	no	no	yes	not checked	no	no
MAB_0175	2283.94	0.430779	0.132945	3.24027	0.00119415	0.0219323	Antigen 85-C	yes	no	no	no	no	yes	not checked	yes	no
MAB_2322	1566.52	0.431668	0.14171	3.04614	0.002318	0.0371808	Large ribosomal subunit protein bL35 (50S ribosomal protein L35)	yes	no	no	no	no	no	not checked	no	no
MAB_2625c	697.863	0.439042	0.140669	3.12109	0.00180182	0.0301054	Branched-chain amino acid ABC transporter (LivH)	yes	no	no	no	no	yes	not checked	no	no
MAB_0133	809.416	0.440489	0.117241	3.75712	0.000171884	0.00421751	Probable phosphoglycerate mutase	yes	no	no	no	no	yes	not checked	no	no
MAB_1999	1238.8	0.445454	0.124021	3.59178	0.000328433	0.00735078	FHA domain-containing protein	yes	no	no	no	no	no	not checked	no	no
MAB_4423	3742.25	0.454154	0.118083	3.84606	0.000120031	0.00307229	Succinate dehydrogenase, iron-sulfur subunit	yes	no	no	no	no	no	not checked	no	no
MAB_1097	591.842	0.457643	0.155999	2.93363	0.00335019	0.0488518	DNA sulfur modification protein DndE	yes	no	no	no	no	yes	not checked	no	no
MAB_3383c	569.488	0.464762	0.149879	3.10092	0.00192923	0.0319019	Nudix hydrolase domain-containing protein	yes	no	no	no	no	no	not checked	no	no
MAB_1945c	2988.6	0.467557	0.115156	4.0602	4.9031e-05	0.00138787	Dihydrolipoamide acetyltransferase component of pyruvate dehydrogenase complex	yes	no	no	no	no	yes	not checked	no	no
MAB_3809c	1314.68	0.473647	0.145696	3.25091	0.00115035	0.0214554	Probable cutinase Cut4	yes	no	no	no	no	yes	not checked	no	no
MAB_3724c	527.21	0.473719	0.151431	3.12828	0.00175831	0.0298975	Probable RNA polymerase sigma-D factor	yes	no	no	no	no	yes	not checked	no	no
MAB_1193c	1732.39	0.476239	0.115997	4.10561	4.03242e-05	0.00115553	SGNH hydrolase-type esterase domain-containing protein	yes	no	no	no	no	yes	not checked	no	no
MAB_3104c	1889.95	0.477273	0.112655	4.23659	2.26943e-05	0.00068253	DUF2182 domain-containing protein	yes	no	no	no	no	yes	not checked	no	no
MAB_3531	2862.96	0.481417	0.127976	3.76177	0.000168715	0.00418483	Probable ATP-dependent DEAD-box RNA helicase	yes	no	no	no	no	no	not checked	no	no
MAB_2871c	753.367	0.486521	0.163158	2.98191	0.0028646	0.0433474	Secreted protein	yes	no	no	no	no	yes	not checked	no	no
MAB_2624c	1621.11	0.490841	0.106652	4.60225	4.17947e-06	0.000145736	High-affinity branched-chain amino acid ABC transporter (LivM)	yes	no	no	no	no	yes	not checked	yes	no
MAB_0382	890.597	0.493574	0.157447	3.13485	0.00171941	0.0294441	Glycerol kinase	yes	no	no	no	no	yes	not checked	yes	no
MAB_1095	1774.75	0.493783	0.103721	4.76068	1.92939e-06	7.0872e-05	Phosphoadenosine phosphosulphate reductase domain-containing protein	yes	no	no	no	no	no	not checked	no	no
MAB_1483	1073.86	0.494266	0.136308	3.62611	0.000287725	0.00653082	Metallo-beta-lactamase domain-containing protein	yes	no	no	no	no	no	not checked	no	no
MAB_1963	2828.11	0.496745	0.120731	4.11449	3.88036e-05	0.00113165	Membrane protein, MmpS family	yes	no	no	no	no	yes	not checked	no	no
MAB_0419	356.196	0.498015	0.159463	3.12307	0.00178977	0.0300082	Thioredoxin domain-containing protein	yes	no	no	no	no	no	not checked	no	no
MAB_3641	1103.4	0.49842	0.115793	4.30439	1.67446e-05	0.000516507	Sulfurtransferase	yes	no	no	no	no	yes	not checked	no	no
MAB_1117c	407.264	0.499623	0.158723	3.14777	0.00164519	0.0282738	PASTA domain-containing protein	yes	no	no	no	no	no	not checked	no	no
MAB_3754c	3035.21	0.500038	0.114235	4.37729	1.20164e-05	0.000380414	ESAT-6-like protein	yes	no	no	no	no	yes	not checked	no	no
MAB_0025	3298.23	0.505447	0.150767	3.3525	0.000800855	0.0158589	Peptidyl-prolyl cis-trans isomerase (PPIase)	yes	no	no	no	no	yes	not checked	no	no
MAB_2740c	630.076	0.507872	0.159771	3.17874	0.00147917	0.0260724	Probable oxidoreductase	yes	no	no	no	no	yes	not checked	yes	no
MAB_0451c	415.223	0.514255	0.159948	3.21514	0.0013038	0.02341	Possible cysteine synthase	yes	no	no	no	no	no	not checked	no	no
MAB_0941	502.23	0.517376	0.148196	3.49116	0.000480932	0.0101059	DUF2252 domain-containing protein	yes	no	no	no	no	yes	not checked	no	no
MAB_1132c	543.61	0.523613	0.148334	3.52997	0.000415614	0.00888859	Probable L-asparagine permease 1 (Transport protein)	yes	no	no	no	no	yes	not checked	yes	no
MAB_1661c	574.796	0.54563	0.182135	2.99574	0.00273776	0.0418226	Adenosine 5'-phosphosulfate reductase (APS reductase)	yes	no	no	no	no	no	not checked	no	no
MAB_1997	2315.98	0.54707	0.0987709	5.53877	3.04599e-08	1.40936e-06	Transcriptional regulator MraZ	yes	no	no	no	no	no	not checked	no	no
MAB_3778	630.595	0.549568	0.144242	3.81004	0.000138943	0.00351892	Luciferase-like domain-containing protein	yes	no	no	no	no	yes	not checked	no	no
MAB_4939	807.398	0.552847	0.121928	4.53421	5.78196e-06	0.000193214	Anti-sigma-M factor RsmA	yes	no	no	no	no	yes	not checked	yes	no
MAB_0147c	980.962	0.554192	0.115369	4.80364	1.55805e-06	5.90343e-05	ESX secretion-associated protein EspG	yes	no	no	no	no	no	not checked	no	no
MAB_0441	1190.25	0.559359	0.112677	4.96426	6.8965e-07	2.74264e-05	IrrE N-terminal-like domain-containing protein	yes	no	no	no	no	no	not checked	no	no
MAB_4290c	246.131	0.570426	0.172946	3.29829	0.00097277	0.0187239	Uncharacterized protein	yes	no	no	no	no	yes	not checked	no	no
MAB_1998	1018.39	0.576835	0.138618	4.16132	3.16415e-05	0.000934105	Ribosomal RNA small subunit methyltransferase H	yes	no	no	no	no	yes	not checked	no	no
MAB_1239	4056.11	0.594025	0.120786	4.918	8.74322e-07	3.44856e-05	Probable PhoH-like protein PhoH2 (Phosphate starvation-inducible protein PsiH)	yes	no	no	no	no	no	not checked	no	no
MAB_3192c	455.01	0.595554	0.200375	2.9722	0.00295674	0.0444278	Glycosyl hydrolase (Beta-glucosidase)	yes	no	no	no	no	yes	not checked	yes	no
MAB_1273	441.873	0.598395	0.172269	3.47361	0.000513499	0.0106968	Possible cysteine synthase A CysK2	yes	no	no	no	no	no	not checked	no	no
MAB_1555	354.448	0.601948	0.169897	3.54301	0.000395589	0.00857466	Type VII secretion system protein EssD-like domain-containing protein	yes	no	no	no	no	no	not checked	no	no
MAB_3290	1686.68	0.603397	0.115645	5.21767	1.8119e-07	7.99897e-06	Polyphosphate kinase	yes	no	no	no	no	no	not checked	no	no
MAB_4938	397.132	0.60702	0.199351	3.04499	0.00232691	0.0371996	Possible alternative RNA polymerase sigma factor SigM	yes	no	no	no	no	yes	not checked	no	no
MAB_1578c	212.261	0.615108	0.205985	2.98618	0.00282487	0.042881	Hypothetical transcriptional regulator, TetR	yes	no	no	no	no	no	not checked	no	no
MAB_1145c	255.563	0.632186	0.169815	3.72278	0.00019704	0.00467071	Lipoprotein LpqT	yes	no	no	no	no	yes	not checked	yes	no
MAB_3205c	447.773	0.633439	0.190997	3.31649	0.000911574	0.0176875	FAD-binding FR-type domain-containing protein	yes	no	no	no	no	no	not checked	no	no
MAB_2434	172.489	0.634104	0.191169	3.31697	0.00090998	0.0176875	Molybdenum transport system permease	yes	no	no	no	no	yes	not checked	no	no
MAB_3673	633.048	0.634565	0.182904	3.46939	0.000521641	0.0108196	Probable succinate dehydrogenase (Cytochrome b-556 subunit) SdhC	yes	no	no	no	no	yes	not checked	no	no
MAB_2961	311.892	0.64137	0.182542	3.51355	0.000442164	0.00933199	Menaquinone biosynthesis methyltransferase	yes	no	no	no	no	no	not checked	no	no
MAB_1640	1310.44	0.644185	0.107895	5.9705	2.3653e-09	1.16702e-07	Elongation factor 4 (EF-4)	yes	no	no	no	no	yes	not checked	no	no
MAB_3723c	1923.87	0.64669	0.128523	5.03171	4.86137e-07	1.99939e-05	Anti-sigma-D factor RsdA sigma factor binding region domain-containing protein	yes	no	no	no	no	no	not checked	no	no
MAB_3675	5136.36	0.656059	0.150623	4.35564	1.32682e-05	0.000417297	Succinate dehydrogenase flavoprotein subunit	yes	no	no	no	no	no	not checked	no	no
MAB_3712c	266.885	0.661378	0.208628	3.17014	0.00152368	0.0267589	UmuC domain-containing protein	yes	no	no	no	no	no	not checked	no	no
MAB_4909	272.637	0.663772	0.176718	3.75611	0.000172575	0.00421751	Probable GABA permease GabP	yes	no	no	no	no	yes	not checked	yes	no
MAB_1989c	312.962	0.677108	0.186727	3.62619	0.000287631	0.00653082	Activator of Hsp90 ATPase homologue 1-like C-terminal domain-containing protein	yes	no	no	no	no	yes	not checked	yes	no
MAB_1528c	365.805	0.688743	0.195478	3.52338	0.000426072	0.00907195	Probable oxidoreductase	yes	no	no	no	no	yes	not checked	no	no
MAB_2960	3911.41	0.693673	0.152286	4.55507	5.23688e-06	0.000176223	Uncharacterized protein	yes	no	no	no	no	no	not checked	no	no
MAB_0936c	2471.13	0.696952	0.108454	6.42627	1.30773e-10	7.23309e-09	PE-PPE domain-containing protein	yes	no	no	no	no	yes	not checked	no	no
MAB_2866c	552.472	0.698711	0.140451	4.97477	6.53243e-07	2.6195e-05	Carboxylic ester hydrolase	yes	no	no	no	no	no	not checked	no	no
MAB_1564c	196.73	0.714355	0.236534	3.0201	0.00252691	0.0394789	Pirin-like protein	yes	no	no	no	no	no	not checked	no	no
MAB_0912	139.634	0.7177	0.218021	3.29189	0.000995166	0.018959	PucR family transcriptional regulator	yes	no	no	no	no	yes	not checked	no	no
MAB_1362	629.522	0.724471	0.200973	3.60482	0.000312372	0.00702399	Probable alternative RNA polymerase sigma factor	yes	no	no	no	no	yes	not checked	no	no
MAB_0935c	3411.99	0.725533	0.102242	7.09624	1.28194e-12	7.71085e-11	Fatty-acid--CoA ligase FadD	yes	no	no	no	no	no	not checked	no	no
MAB_3040c	2452.64	0.725647	0.143497	5.05687	4.26189e-07	1.76795e-05	Probable acyl-CoA dehydrogenase	yes	no	no	no	no	yes	not checked	no	no
MAB_4582c	294.205	0.74129	0.179205	4.13655	3.52573e-05	0.0010345	Uncharacterized protein	yes	no	no	no	no	no	not checked	no	no
MAB_4317	476.329	0.743716	0.148027	5.02418	5.05589e-07	2.06178e-05	Uncharacterized protein	yes	no	no	no	no	no	not checked	no	no
MAB_0733	176.108	0.759954	0.202859	3.74621	0.000179527	0.00435476	Secreted protein	yes	no	no	no	no	yes	not checked	no	no
MAB_2436	2216.69	0.762203	0.121893	6.25303	4.02568e-10	2.12874e-08	Alanine and proline-rich secreted protein Apa (Fibronectin attachment protein)	yes	no	no	no	no	yes	not checked	no	no
MAB_4566c	1990.07	0.798652	0.102175	7.81652	5.43047e-15	3.68048e-13	Mce family protein	yes	no	no	no	no	no	not checked	no	no
MAB_4036	370.031	0.807349	0.172246	4.68718	2.76994e-06	9.80069e-05	Mce-associated membrane protein	yes	no	no	no	no	yes	not checked	no	no
MAB_1519	114.791	0.809033	0.271455	2.98036	0.00287912	0.0434305	Uncharacterized protein	yes	no	no	no	no	yes	not checked	yes	no
MAB_0124	567.643	0.812566	0.136036	5.97317	2.32687e-09	1.16634e-07	GGDEF domain-containing protein	yes	no	no	no	no	yes	not checked	no	no
MAB_0209	139.484	0.818203	0.237405	3.44644	0.000568019	0.0116808	Uncharacterized protein	yes	no	no	no	no	yes	not checked	no	no
MAB_2982c	196.158	0.818277	0.219705	3.72443	0.000195757	0.00466327	Transcription initiation factor TFIID, subunit TAF12 (Also component of histone acetyltransferase SAGA)	yes	no	no	no	no	no	not checked	no	no
MAB_1228	230.988	0.82259	0.208119	3.9525	7.73391e-05	0.00210257	ABC transporter	yes	no	no	no	no	no	not checked	no	no
MAB_4810c	213.37	0.827408	0.187122	4.42176	9.79006e-06	0.000316173	Transcription initiation factor TFIID, subunit TAF12 (Also component of histone acetyltransferase SAGA)	yes	no	no	no	no	no	not checked	no	no
MAB_2156	167.722	0.862596	0.240274	3.59004	0.000330624	0.00736557	Probable peptidase	yes	no	no	no	no	no	not checked	no	no
MAB_1225	702.866	0.870368	0.184914	4.70687	2.51547e-06	8.96624e-05	ABC transporter, permease protein	yes	no	no	no	no	yes	not checked	no	no
MAB_1616	361.901	0.875248	0.191644	4.56705	4.94625e-06	0.000167615	Secreted protein	yes	no	no	no	no	yes	not checked	yes	no
MAB_4037	439.85	0.887287	0.155811	5.69463	1.23638e-08	5.8328e-07	Uncharacterized protein	yes	no	no	no	no	no	not checked	no	no
MAB_2266c	181.566	0.887358	0.230463	3.85032	0.000117964	0.00303553	Diaminobutyrate--2-oxoglutarate transaminase	yes	no	no	no	no	no	not checked	no	no
MAB_0937c	4448.84	0.887826	0.120891	7.34403	2.07249e-13	1.29517e-11	Membrane protein, MmpL family	yes	no	no	no	no	yes	not checked	no	no
MAB_0775	209.458	0.907339	0.212836	4.2631	2.01614e-05	0.00061403	Uncharacterized protein	yes	no	no	no	no	yes	not checked	no	no
MAB_4284c	5109.7	0.908364	0.16517	5.49956	3.80731e-08	1.72837e-06	Collagen-like protein	yes	no	no	no	no	yes	not checked	yes	no
MAB_4033	237.637	0.910034	0.190303	4.78203	1.7353e-06	6.52365e-05	Mce family protein	yes	no	no	no	no	no	not checked	no	no
MAB_2742	324.909	0.911876	0.178472	5.10936	3.23259e-07	1.36449e-05	N-acetyltransferase domain-containing protein	yes	no	no	no	no	yes	not checked	no	no
MAB_0940	1706.57	0.918335	0.114999	7.98557	1.39872e-15	9.61518e-14	Conserved hypothetical membrane protein	yes	no	no	no	no	yes	not checked	no	no
MAB_4564c	1910.28	0.920326	0.110288	8.34478	7.13471e-17	4.97569e-15	Mce family protein	yes	no	no	no	no	no	not checked	no	no
MAB_2513c	245.044	0.921996	0.231028	3.99085	6.58371e-05	0.00182074	Anti-sigma factor RsbW	yes	no	no	no	no	yes	not checked	yes	no
MAB_4029	125.731	0.923519	0.243176	3.79774	0.00014602	0.00367879	YrbE family protein	yes	no	no	no	no	no	not checked	no	no
MAB_4568c	1744.31	0.927638	0.141048	6.57677	4.80785e-11	2.75421e-09	Mce family protein	yes	no	no	no	no	yes	not checked	yes	no
MAB_2743	501.445	0.932237	0.154351	6.03972	1.54381e-09	7.90299e-08	DUF5666 domain-containing protein	yes	no	no	no	no	no	not checked	no	no
MAB_4415	134.493	0.952979	0.266355	3.57786	0.000346421	0.00764669	Probable amidase	yes	no	no	no	no	yes	not checked	no	no
MAB_0938c	3415.9	0.953735	0.144265	6.611	3.81736e-11	2.21315e-09	Probable conserved polyketide synthase associated protein PapA3	yes	no	no	no	no	yes	not checked	yes	no
MAB_1227	224.455	0.958071	0.214421	4.46817	7.88915e-06	0.000258249	ABC transporter, permease protein	yes	no	no	no	no	no	not checked	no	no
MAB_4864	98.7785	0.972918	0.300523	3.23742	0.00120617	0.0219851	Arsenate reductase	yes	no	no	no	no	no	not checked	no	no
MAB_3039c	389.668	0.974076	0.188173	5.17649	2.26094e-07	9.71396e-06	Hypothetical phosphinothricin N-acetyltransferase	yes	no	no	no	no	no	not checked	no	no
MAB_1226	348.667	0.998822	0.205333	4.86441	1.148e-06	4.45498e-05	ABC transporter, ATP-binding protein	yes	no	no	no	no	no	not checked	no	no
MAB_1801	1.70895	-3.50148	2.13365	-1.64108	0.100781	na	Bacteriophage protein	no	yes	no	no	no	no	not checked	no	no
MAB_1320c	7.08174	-3.40653	1.46087	-2.33186	0.0197083	0.165553	Excalibur calcium-binding domain-containing protein	no	yes	no	no	no	yes	not checked	yes	no
MAB_1747	2.40022	-3.35342	2.10249	-1.59497	0.110718	na	Uncharacterized protein	no	yes	no	no	no	no	not checked	no	no
MAB_2510c	2.79046	-3.32463	2.14152	-1.55246	0.120551	na	Methyltransferase	no	yes	no	no	no	yes	not checked	no	no
MAB_3572c	3.19163	-2.9907	1.60534	-1.86297	0.0624661	na	Carrier domain-containing protein	no	yes	no	no	no	no	not checked	no	no
MAB_1500	4.58179	-2.72093	1.62897	-1.67034	0.0948521	na	Haloacid dehalogenase-like hydrolase	no	yes	no	no	no	no	not checked	no	no
MAB_3962	2.8505	-2.41452	1.8273	-1.32136	0.18638	na	Hypothetical cytochrome P450	no	yes	no	no	no	yes	not checked	no	no
MAB_2518	4.07201	-2.36958	1.77387	-1.33582	0.181607	na	CsbD family protein	no	yes	no	no	no	yes	not checked	no	no
MAB_2098	3.18498	-2.34673	1.9053	-1.23169	0.218066	na	Regulatory protein	no	yes	no	no	no	yes	not checked	no	no
MAB_1810	1.56522	-2.28037	2.42489	-0.9404	0.347013	na	Bacteriophage protein	no	yes	no	no	no	no	not checked	no	no
MAB_2607	14.5839	-2.26745	0.852007	-2.66131	0.00778376	0.0892764	Trimethylamine monooxygenase	no	yes	no	no	no	no	not checked	no	no
MAB_4383c	4.83714	-2.26583	1.33683	-1.69493	0.0900884	na	Membrane protein, MmpS	no	yes	no	no	no	no	not checked	no	no
MAB_4753c	3.72825	-2.20938	1.53398	-1.44029	0.149786	na	Metal-dependent phosphohydrolase	no	yes	no	no	no	no	not checked	no	no
MAB_0224	3.07883	-2.10898	1.87544	-1.12453	0.260788	na	Uncharacterized protein	no	yes	no	no	no	no	not checked	no	no
MAB_2529c	3.40595	-2.10181	1.91293	-1.09874	0.271881	na	PAS domain S-box/diguanylate cyclase (GGDEF) domain-containing protein	no	yes	no	no	no	yes	not checked	no	no
MAB_2610	4.74768	-2.05732	1.47471	-1.39507	0.162996	na	Aminotransferase	no	yes	no	no	no	no	not checked	no	no
MAB_2584	14.5727	-2.05308	0.783317	-2.62101	0.008767	0.0969811	Esterase	no	yes	no	no	no	no	not checked	no	no
MAB_4372	7.01907	-2.01063	1.20739	-1.66526	0.0958608	0.401354	2,3-dihydroxyphenylpropionate/2,3-dihydroxicinnamic acid 1,2-dioxygenase	no	yes	no	no	no	no	not checked	no	no
MAB_4358c	8.64929	-1.95564	1.27387	-1.5352	0.124736	0.464433	Biphenyl-2,3-diol 1,2-dioxygenase III	no	yes	no	no	no	yes	not checked	no	no
MAB_1496c	296.319	-1.80962	1.46095	-1.23866		na	Flavin-dependent monooxygenase (TetX monooxygenase) (MabTetX)	no	yes	no	no	no	no	not checked	no	no
MAB_2416c	4.71535	-1.80954	1.30358	-1.38813	0.165097	na	Uncharacterized protein	no	yes	no	no	no	no	not checked	no	no
MAB_0506	2.46457	-1.80173	1.86637	-0.965366	0.334362	na	Uncharacterized protein	no	yes	no	no	no	no	not checked	no	no
MAB_1066	14.1211	-1.72378	0.79184	-2.17693	0.029486	0.211455	Uncharacterized protein	no	yes	no	no	no	yes	not checked	no	no
MAB_4804	15.4088	-1.68171	1.44992	-1.15986	0.246106	0.637042	Secreted protein	no	yes	no	no	no	no	not checked	no	no
MAB_4491c	6.53353	-1.67673	1.10329	-1.51975	0.128573	0.470936	Cupin type-2 domain-containing protein	no	yes	no	no	no	no	not checked	no	no
MAB_0238	1.9011	-1.64403	1.90657	-0.862295	0.388525	na	Uncharacterized protein	no	yes	no	no	no	no	not checked	no	no
MAB_3822	8.7928	-1.60946	0.966726	-1.66485	0.0959424	0.401354	Uncharacterized protein	no	yes	no	no	no	no	not checked	no	no
MAB_1505	5.34969	-1.60171	1.37288	-1.16668	0.24334	0.635128	Uncharacterized protein	no	yes	no	no	no	yes	not checked	no	no
MAB_0286	8.36426	-1.53508	0.920033	-1.66851	0.0952148	0.400152	Polyketide cyclase/dehydrase and lipid transport	no	yes	no	no	no	yes	not checked	no	no
MAB_1696	10.3551	-1.53034	0.903301	-1.69416	0.0902345	0.390124	Mce family protein	no	yes	no	no	no	no	not checked	no	no
MAB_2526c	13.7928	-1.51649	0.825679	-1.83666	0.0662597	0.336999	Uncharacterized protein	no	yes	no	no	no	no	not checked	no	no
MAB_4820	30.7223	-1.50791	0.549815	-2.74258	0.00609582	0.0750207	Uncharacterized protein	no	yes	no	no	no	yes	not checked	no	no
MAB_3563c	3.24769	-1.50619	1.82328	-0.826088	0.408754	na	Membrane protein, MmpS family	no	yes	no	no	no	yes	not checked	no	no
MAB_3070	5.8507	-1.49481	1.23034	-1.21496	0.22438	0.606925	Short-chain dehydrogenase/reductase	no	yes	no	no	no	no	not checked	no	no
MAB_2282	3.99001	-1.46784	1.79825	-0.816262	0.41435	na	Flavin-dependent reductase	no	yes	no	no	no	no	not checked	no	no
MAB_1231	5.55415	-1.41693	1.07829	-1.31406	0.188827	0.559159	Integral membrane protein	no	yes	no	no	no	no	not checked	no	no
MAB_4795c	13.7562	-1.41646	0.773894	-1.8303	0.067205	0.340411	Transcriptional regulator, LysR family	no	yes	no	no	no	no	not checked	no	no
MAB_0668c	17.5038	-1.40641	0.685335	-2.05214	0.0401556	0.254919	Probable O-methyltransferase OmT	no	yes	no	no	no	yes	not checked	no	no
MAB_4374	18.0898	-1.39767	0.652194	-2.14303	0.0321105	0.222005	Acetaldehyde dehydrogenase 2	no	yes	no	no	no	yes	not checked	no	no
MAB_2596c	5.97371	-1.34046	1.41356	-0.948286	0.342984	0.718713	SnoaL-like domain-containing protein	no	yes	no	no	no	no	not checked	no	no
MAB_2941	4.88207	-1.32915	1.21609	-1.09297	0.274406	0.667996	Oxidoreductase	no	yes	no	no	no	no	not checked	no	no
MAB_3567c	28.497	-1.32724	0.487177	-2.72436	0.00644266	0.0782881	Carboxymuconolactone decarboxylase	no	yes	no	no	no	yes	not checked	no	no
MAB_0436	7.86203	-1.31141	0.974066	-1.34632	0.178198	0.546869	DUF222 domain-containing protein	no	yes	no	no	no	no	not checked	no	no
MAB_0662	2.89173	-1.28818	1.78604	-0.721247	0.470758	na	Carrier domain-containing protein	no	yes	no	no	no	no	not checked	no	no
MAB_2519c	9.18801	-1.26357	1.04914	-1.20439	0.228437	0.611368	UsfY protein	no	yes	no	no	no	no	not checked	no	no
MAB_2490	7218.46	-1.26057	0.563148	-2.23844	0.0251923	0.190606	DUF1802 family protein	no	yes	no	no	no	no	not checked	no	no
MAB_2514c	20.5486	-1.2556	0.5803	-2.1637	0.0304871	0.216378	Calcineurin-like phosphoesterase domain-containing protein	no	yes	no	no	no	no	not checked	no	no
MAB_1789	2.05258	-1.25382	2.31881	-0.540718	0.588702	na	Bacteriophage protein	no	yes	no	no	no	no	not checked	no	no
MAB_2489	15129	-1.25124	0.600695	-2.08298	0.0372531	0.244137	UspA domain-containing protein	no	yes	no	no	no	yes	not checked	no	no
MAB_3867	17.3096	-1.24903	0.672845	-1.85635	0.063404	0.327959	Uncharacterized protein	no	yes	no	no	no	yes	not checked	no	no
MAB_2906c	33.0662	-1.24583	0.462771	-2.69211	0.00710006	0.0835342	Phenazine antibiotic biosynthesis protein	no	yes	no	no	no	no	not checked	no	no
MAB_4314	1.59583	-1.23745	1.97782	-0.625663	0.531536	na	Uncharacterized protein	no	yes	no	no	no	yes	not checked	yes	no
MAB_0303	59.8568	-1.21821	0.487088	-2.501	0.0123844	0.12502	2-heptyl-3-hydroxy-4(1H)-quinolone dioxygenase (PQS dioxygenase)	no	yes	no	no	no	no	not checked	no	no
MAB_4513c	6.71082	-1.20762	1.07496	-1.12341	0.261262	0.655472	Mce family protein	no	yes	no	no	no	no	not checked	no	no
MAB_2658	6.73843	-1.20356	1.00452	-1.19814	0.230861	0.614778	Transporter	no	yes	no	no	no	no	not checked	no	no
MAB_0801	17.6423	-1.20349	0.603691	-1.99356	0.0462004	0.275144	Bacteriophage protein	no	yes	no	no	no	no	not checked	no	no
MAB_4670c	6.38553	-1.19454	0.966365	-1.23611	0.216416	0.598755	Carrier domain-containing protein	no	yes	no	no	no	no	not checked	no	no
MAB_2652c	6.12761	-1.1903	1.2535	-0.949579	0.342326	0.718713	Probable short chain dehydrogenase	no	yes	no	no	no	yes	not checked	yes	no
MAB_0241	15.0404	-1.18979	1.43116	-0.831346	0.405778	0.766629	Bacteriophage protein	no	yes	no	no	no	no	not checked	no	no
MAB_0077	205.999	-1.17217	0.489987	-2.39225	0.0167453	0.150919	Transcriptional regulator, IclR family	no	yes	no	no	no	yes	not checked	no	no
MAB_2417	38.2695	-1.16107	0.437694	-2.6527	0.00798501	0.0910518	Iron reductase	no	yes	no	no	no	no	not checked	no	no
MAB_2527	19.1351	-1.14976	0.637658	-1.80309	0.0713734	0.346225	Protein PS1	no	yes	no	no	no	yes	not checked	no	no
MAB_4364c	14.3206	-1.14512	0.668965	-1.71177	0.0869384	0.381009	Uncharacterized protein	no	yes	no	no	no	no	not checked	no	no
MAB_2250	12.4476	-1.1419	0.714272	-1.59869	0.109889	0.432015	MbtH family protein	no	yes	no	no	no	no	not checked	no	no
MAB_4943c	4.13581	-1.13674	1.34724	-0.843755	0.398806	na	Ferredoxin	no	yes	no	no	no	no	not checked	no	no
MAB_3134c	374.245	-1.13514	0.494526	-2.29541	0.0217099	0.176466	HTH-type transcriptional repressor nsrR	no	yes	no	no	no	yes	not checked	no	no
MAB_0841	5.98559	-1.11569	1.09248	-1.02125	0.307136	0.694946	Secreted protein	no	yes	no	no	no	yes	not checked	yes	no
MAB_4770c	58.8067	-1.11451	0.383481	-2.90629	0.0036574	0.0520693	Uncharacterized protein	no	yes	no	no	no	yes	not checked	no	no
MAB_2532	28.0953	-1.09962	0.521715	-2.10771	0.0350563	0.236262	Lipoprotein	no	yes	no	no	no	yes	not checked	no	no
MAB_3564c	5.27004	-1.09272	1.24559	-0.877273	0.380338	0.744003	Hypothetical dipeptidyl aminopeptidase/ acylaminoacyl-peptidase related protein	no	yes	no	no	no	no	not checked	no	no
MAB_2504c	19.3038	-1.08759	0.601623	-1.80776	0.0706438	0.345572	Hemerythrin-like domain-containing protein	no	yes	no	no	no	no	not checked	no	no
MAB_4661	25.6727	-1.08418	0.568457	-1.90724	0.0564899	0.30406	Transmembrane protein	no	yes	no	no	no	yes	not checked	no	no
MAB_0078	78.5649	-1.07012	0.367608	-2.91103	0.00360242	0.0515694	Lipase/esterase	no	yes	no	no	no	no	not checked	no	no
MAB_t5021	2.31628	-1.06658	1.98566	-0.537144	0.591168	na	tRNA-Leu(TAG)	no	yes	no	no	no	no	not checked	no	no
MAB_2281	3.36984	-1.05742	1.35757	-0.778904	0.436036	na	Integral membrane protein	no	yes	no	no	no	no	not checked	no	no
MAB_1752	6.09785	-1.05728	1.23617	-0.855292	0.39239	0.751987	Uncharacterized protein	no	yes	no	no	no	no	not checked	no	no
MAB_4678	9.35064	-1.04273	0.91495	-1.13966	0.254429	0.648126	Pyridoxamine 5'-phosphate oxidase putative domain-containing protein	no	yes	no	no	no	yes	not checked	no	no
MAB_4673c	33.7863	-1.04258	0.453611	-2.2984	0.0215391	0.175672	Aminotransferase/cysteine desulfhydrase	no	yes	no	no	no	no	not checked	no	no
MAB_0667	18.8648	-1.04192	0.572318	-1.82053	0.0686788	0.342895	Hypothetical heavy metal transport/detoxification protein	no	yes	no	no	no	no	not checked	no	no
MAB_2541c	44.9024	-1.04037	0.407354	-2.55398	0.0106498	0.11167	Probable transcriptional regulatory protein TetR	no	yes	no	no	no	yes	not checked	no	no
MAB_2150c	22.5086	-1.03836	0.545112	-1.90486	0.0567987	0.305039	SnoaL-like domain-containing protein	no	yes	no	no	no	no	not checked	no	no
MAB_2936	10.3422	-1.02915	0.766842	-1.34207	0.179575	0.54745	Cytosine/purine/uracil/thiamine/ allantoin permease	no	yes	no	no	no	no	not checked	no	no
MAB_2246	31.2488	-1.01458	0.471605	-2.15134	0.031449	0.219322	Possible thiol-specific antioxidant related protein/Peroxidoxin BcpB	no	yes	no	no	no	yes	not checked	no	no
MAB_4784	10.8322	-1.00696	0.814014	-1.23703	0.216075	0.598755	Transmembrane protein	no	yes	no	no	no	yes	not checked	no	no
MAB_4731c	32.8509	-1.00525	0.502324	-2.0012	0.0453703	0.270871	Integral membrane protein	no	yes	no	no	no	no	not checked	no	no
MAB_4141	8.77079	-1.00184	1.16387	-0.860784	0.389357	0.750635	PE/PPE family protein	no	yes	no	no	no	no	not checked	no	no
MAB_2533	21.2707	-0.998085	0.739363	-1.34993	0.17704	0.5454	Haemophore haem-binding domain-containing protein	no	no	no	no	no	no	not checked	no	no
MAB_t5023c	19.7544	-0.992967	0.671268	-1.47924	0.139076	0.489492	tRNA-His(GTG)	no	no	no	no	no	no	not checked	no	no
MAB_3217	359.418	-0.989722	0.552171	-1.79242	0.0730658	0.350192	CsbD-like domain-containing protein	no	no	no	no	no	no	not checked	no	no
MAB_2612	12.3602	-0.988352	0.847867	-1.16569	0.243739	0.635359	Oxidoreductase	no	no	no	no	no	no	not checked	no	no
MAB_3905	65.388	-0.983183	0.915679	-1.07372	0.282948	0.672749	Uncharacterized protein	no	no	no	no	no	no	not checked	no	no
MAB_2528c	32.8484	-0.975739	0.467263	-2.0882	0.0367797	0.241781	Rho termination factor N-terminal domain-containing protein	no	no	no	no	no	no	not checked	no	no
MAB_3900c	25.433	-0.974318	0.657518	-1.48181	0.13839	0.487864	Ferritin/DPS protein domain-containing protein	no	no	no	no	no	no	not checked	no	no
MAB_t5007	11.7309	-0.968504	0.846777	-1.14375	0.252726	0.645635	tRNA-Ser(CGA)	no	no	no	no	no	no	not checked	no	no
MAB_0714c	5.14055	-0.96034	1.06796	-0.899233	0.368529	0.738285	Uncharacterized protein	no	no	no	no	no	no	not checked	no	no
MAB_0513	17.2475	-0.956765	0.731719	-1.30756	0.191023	0.562404	Monooxygenase	no	no	no	no	no	yes	not checked	no	no
MAB_4268c	13.4622	-0.950978	0.764872	-1.24332	0.213751	0.596619	Uncharacterized protein	no	no	no	no	no	yes	not checked	yes	no
MAB_3436	69.3494	-0.945894	0.327399	-2.88912	0.00386322	0.0537278	PASTA domain-containing protein	no	no	no	no	no	yes	not checked	no	no
MAB_0052	9.79585	-0.943543	0.906696	-1.04064	0.298043	0.688141	Deazaflavin-dependent nitroreductase	no	no	no	no	no	no	not checked	no	no
MAB_4514c	4.47694	-0.943416	1.27295	-0.741125	0.458617	na	Mce family protein	no	no	no	no	no	no	not checked	no	no
MAB_4349c	35.7333	-0.931098	0.483119	-1.92727	0.0539465	0.295325	DUF1989 domain-containing protein	no	no	no	no	no	yes	not checked	no	no
MAB_t5024c	1.75693	-0.930687	2.21743	-0.419714	0.674694	na	tRNA-Arg(TCT)	no	no	no	no	no	no	not checked	no	no
MAB_t5014	56.756	-0.926391	0.38929	-2.3797	0.0173269	0.152426	tRNA-Asp(GTC)	no	no	no	no	no	no	not checked	no	no
MAB_3197	13.7354	-0.925488	0.719745	-1.28586	0.198493	0.575045	Peptidase M23 domain-containing protein	no	no	no	no	no	yes	not checked	no	no
MAB_2552c	131.184	-0.92005	0.317989	-2.89334	0.00381172	0.0531832	Acetyltransferase	no	no	no	no	no	yes	not checked	no	no
MAB_3963c	35.3326	-0.915408	0.449532	-2.03636	0.0417145	0.258673	Hemerythrin hhE cation binding domain-containing protein	no	no	no	no	no	no	not checked	no	no
MAB_t5006	70.2376	-0.914647	0.330257	-2.7695	0.00561427	0.070395	tRNA-Arg(ACG)	no	no	no	no	no	no	not checked	no	no
MAB_4378c	39.8432	-0.907883	0.398477	-2.27838	0.0227039	0.180053	Citrate lyase beta subunit	no	no	no	no	no	no	not checked	no	no
MAB_1091	16.5167	-0.906067	1.40562	-0.644604	0.519184	0.84409	Uncharacterized protein	no	no	no	no	no	no	not checked	no	no
MAB_4348c	64.9023	-0.904767	0.354494	-2.55227	0.0107022	0.111954	Hydrolase	no	no	no	no	no	yes	not checked	yes	no
MAB_4123	8.74487	-0.902377	0.776857	-1.16157	0.245409	0.635922	Probable monooxygenase	no	no	no	no	no	no	not checked	no	no
MAB_t5015	5.25818	-0.898063	1.12588	-0.797653	0.425072	0.784713	tRNA-Phe(GAA)	no	no	no	no	no	no	not checked	no	no
MAB_t5035c	9.83537	-0.893668	0.813331	-1.09877	0.271866	0.667019	tRNA-Val(CAC)	no	no	no	no	no	no	not checked	no	no
MAB_2506c	6.69779	-0.890947	1.30431	-0.68308	0.494556	0.827758	Transcriptional regulator	no	no	no	no	no	yes	not checked	no	no
MAB_2716c	60.0631	-0.880003	0.378555	-2.32464	0.0200913	0.166976	Probable manganese transport transmembrane protein	no	no	no	no	no	no	not checked	no	no
MAB_1818	7.39913	-0.877371	0.969673	-0.904811	0.365565	0.736642	Uncharacterized protein	no	no	no	no	no	yes	not checked	no	no
MAB_3218	491.548	-0.874939	0.596999	-1.46556	0.142768	0.493533	GlsB/YeaQ/YmgE family stress response membrane protein	no	no	no	no	no	no	not checked	no	no
B11	18.9578	-0.865169	0.636416	-1.35944	0.174008	0.540558	hypothetical protein	no	no	no	no	no	no	not checked	no	no
MAB_0964	62.3213	-0.85599	0.383445	-2.23237	0.0255907	0.193202	Kanamycin biosynthetic protein	no	no	no	no	no	no	not checked	no	no
MAB_3214c	33.8534	-0.855301	0.507513	-1.68528	0.0919346	0.393235	UPF0102 protein MAB_3214c	no	no	no	no	no	no	not checked	no	no
MAB_4071	12.1949	-0.848232	0.89464	-0.948127	0.343065	0.718713	Uncharacterized protein	no	no	no	no	no	no	not checked	no	no
MAB_0800	38.7145	-0.847806	0.416089	-2.03756	0.0415937	0.258673	Uncharacterized protein	no	no	no	no	no	yes	not checked	no	no
MAB_4680c	40.474	-0.843527	0.405158	-2.08197	0.0373451	0.244137	Short-chain dehydrogenase/reductase	no	no	no	no	no	yes	not checked	no	no
MAB_2423	39.4616	-0.832752	0.414082	-2.01108	0.0443167	0.267568	Urease subunit gamma	no	no	no	no	no	yes	not checked	no	no
MAB_4748c	24.6041	-0.831676	0.538601	-1.54414	0.122554	0.459261	Pyridoxamine 5'-phosphate oxidase putative domain-containing protein	no	no	no	no	no	yes	not checked	no	no
MAB_4125	15.4775	-0.830896	0.622038	-1.33576	0.181626	0.549376	Nitrilotriacetate monooxygenase	no	no	no	no	no	no	not checked	no	no
MAB_2525c	13.0034	-0.830604	0.749532	-1.10816	0.267791	0.66389	Phosphate transport system protein PhoU homolog	no	no	no	no	no	yes	not checked	no	no
MAB_3672c	79.2876	-0.82142	0.366343	-2.24222	0.0249475	0.189648	Cytidine deaminase	no	no	no	no	no	yes	not checked	no	no
MAB_4638	46.5747	-0.814983	0.420456	-1.93833	0.0525829	0.292148	Galactokinase (GalK)	no	no	no	no	no	no	not checked	no	no
MAB_4448	11.014	-0.812705	0.750402	-1.08303	0.278797	0.671786	Sulfate transporter	no	no	no	no	no	no	not checked	no	no
MAB_2179	40.016	-0.809998	0.396433	-2.04322	0.041031	0.257756	Beta-lactamase/esterase	no	no	no	no	no	yes	not checked	no	no
MAB_t5042c	94.6534	-0.807409	0.295504	-2.73232	0.00628907	0.0768097	tRNA-Met(CAT)	no	no	no	no	no	no	not checked	no	no
MAB_1412	32.8199	-0.806629	0.444299	-1.81551	0.0694457	0.343826	Transmembrane protein	no	no	no	no	no	no	not checked	no	no
MAB_3231	58.757	-0.798284	0.343248	-2.32568	0.0200358	0.16688	Thioesterase domain-containing protein	no	no	no	no	no	yes	not checked	yes	no
MAB_0184c	51.517	-0.797496	0.371837	-2.14475	0.0319731	0.222005	Uncharacterized protein	no	no	no	no	no	no	not checked	no	no
MAB_0297	6.31641	-0.795737	0.935439	-0.850656	0.394961	0.755327	Probable isochorismatase (Phenazine biosynthesis) PhzD	no	no	no	no	no	yes	not checked	no	no
MAB_2695	25.5114	-0.792828	0.614184	-1.29086	0.196751	0.572956	Transmembrane protein	no	no	no	no	no	no	not checked	no	no
MAB_1288	30.4234	-0.792727	0.508167	-1.55997	0.118766	0.452741	Transcriptional regulator, TetR family	no	no	no	no	no	no	not checked	no	no
MAB_0098	31.4278	-0.792183	0.488964	-1.62012	0.105205	0.421523	TetR-family transcriptional regulator	no	no	no	no	no	yes	not checked	no	no
MAB_4404	15.6672	-0.791386	0.689863	-1.14716	0.251314	0.643874	Uncharacterized protein	no	no	no	no	no	no	not checked	no	no
MAB_3925	19.6495	-0.787839	0.720665	-1.09321	0.274301	0.667996	Thioesterase domain-containing protein	no	no	no	no	no	no	not checked	no	no
MAB_4343c	28.7212	-0.785352	0.452531	-1.73546	0.0826587	0.372778	Transcriptional regulator WhiB	no	no	no	no	no	yes	not checked	no	no
MAB_1848	16.5798	-0.784099	0.602832	-1.30069	0.193364	0.56805	Uncharacterized protein	no	no	no	no	no	yes	not checked	no	no
MAB_0046	24.8806	-0.783462	0.513759	-1.52496	0.127269	0.469951	Hypothetical PE family protein (Probable PE family protein)	no	no	no	no	no	no	not checked	no	no
MAB_1924	81.4502	-0.777434	0.316852	-2.45362	0.0141426	0.135334	Transcriptional regulator, MarR family	no	no	no	no	no	yes	not checked	no	no
MAB_2034	11.3069	-0.775092	0.864901	-0.896162	0.370166	0.739884	Probable malonyl CoA-acyl carrier protein transacylase	no	no	no	no	no	no	not checked	no	no
MAB_3092c	47.9382	-0.773464	0.415272	-1.86255	0.0625261	0.325271	Phthiocerol/phthiodiolone dimycocerosyl transferase	no	no	no	no	no	no	not checked	no	no
MAB_1755	3.985	-0.770714	1.30242	-0.591755	0.554014	na	Nuclear transport factor 2 family protein	no	no	no	no	no	no	not checked	no	no
MAB_2819	19.2427	-0.763987	0.570199	-1.33986	0.180291	0.547869	Steroid dehydrogenase	no	no	no	no	no	no	not checked	no	no
MAB_2508	48.7729	-0.763965	0.407714	-1.87378	0.0609614	0.319549	Iron-containing redox enzyme family protein	no	no	no	no	no	yes	not checked	no	no
MAB_3146c	8.32527	-0.761395	0.850958	-0.89475	0.370921	0.739884	Gap like protein	no	no	no	no	no	no	not checked	no	no
MAB_4798	2.47744	-0.760334	1.58279	-0.480376	0.63096	na	SnoaL-like domain-containing protein	no	no	no	no	no	yes	not checked	no	no
MAB_2317c	71.3095	-0.758093	0.395799	-1.91535	0.0554481	0.300328	Phage shock protein A (IM30)	no	no	no	no	no	yes	not checked	no	no
MAB_4749c	35.8494	-0.755858	0.490416	-1.54126	0.123254	0.46048	Transcriptional regulator, TetR family	no	no	no	no	no	no	not checked	no	no
MAB_3908c	57.8541	-0.753843	0.46997	-1.60402	0.108709	0.430188	Catalase	no	no	no	no	no	yes	not checked	no	no
MAB_3593	37.3748	-0.753207	0.433361	-1.73806	0.0822009	0.371409	Possible Mg2+ transport P-type ATPase C MgtC	no	no	no	no	no	yes	not checked	no	no
MAB_4074c	9.29329	-0.752144	0.916193	-0.820944	0.411678	0.772619	Putative lipoprotein MAB_4074c	no	no	no	no	no	no	not checked	no	no
MAB_1276c	85.7148	-0.748245	0.269249	-2.77901	0.00545256	0.0690467	DoxX family protein	no	no	no	no	no	yes	not checked	no	no
MAB_4789c	28.3695	-0.747792	0.47813	-1.56399	0.117819	0.451391	Alkylmercury lyase	no	no	no	no	no	yes	not checked	no	no
MAB_1423	19.0285	-0.74595	0.603806	-1.23541	0.216677	0.598755	VanZ family protein	no	no	no	no	no	yes	not checked	no	no
MAB_2511	95.1107	-0.74117	0.307905	-2.40714	0.0160779	0.145975	Alternative sigma factor SigF	no	no	no	no	no	yes	not checked	no	no
MAB_1221	30.846	-0.740838	0.509716	-1.45343	0.146103	0.497928	Possible 4-carboxymuconolactone decarboxylase	no	no	no	no	no	no	not checked	no	no
MAB_t5039c	41.5442	-0.73725	0.429598	-1.71614	0.0861366	0.379737	tRNA-Glu(CTC)	no	no	no	no	no	no	not checked	no	no
MAB_3219	101.42	-0.729443	0.595169	-1.22561	0.220347	0.604854	Acid stress chaperone HdeA	no	no	no	no	no	no	not checked	no	no
MAB_4732c	14.6135	-0.729034	0.737645	-0.988327	0.322992	0.706152	Antibiotic biosynthesis monooxygenase	no	no	no	no	no	no	not checked	no	no
MAB_2121c	21.0909	-0.726401	0.634048	-1.14566	0.251938	0.644168	Thioesterase TesA	no	no	no	no	no	yes	not checked	no	no
MAB_2571c	94.4047	-0.7244	0.274569	-2.63831	0.00833201	0.0938961	Probable membrane protein, MmpL family	no	no	no	no	no	no	not checked	no	no
MAB_3906c	24.7941	-0.722513	0.651262	-1.1094	0.267256	0.66357	Uncharacterized protein	no	no	no	no	no	no	not checked	no	no
MAB_3435	55.5064	-0.722155	0.352202	-2.0504	0.0403253	0.255659	Acyl-CoA ligase	no	no	no	no	no	yes	not checked	no	no
MAB_2242	17.4284	-0.720906	0.728244	-0.989924	0.322211	0.705294	Nitrate ABC transporter, permease protein	no	no	no	no	no	yes	not checked	no	no
MAB_1862	84.5154	-0.720249	0.330744	-2.17766	0.029431	0.211376	Crotonobetainyl-CoA:carnitine CoA-transferase	no	no	no	no	no	yes	not checked	no	no
MAB_3891c	10695.1	-0.719671	0.332848	-2.16216	0.0306055	0.216421	Probable transcriptional regulator, LuxR family	no	no	no	no	no	yes	not checked	no	no
MAB_0819	33.8604	-0.709524	0.452602	-1.56766	0.116961	0.450615	Hypothetical carbon-nitrogen hydrolase family protein	no	no	no	no	no	no	not checked	no	no
MAB_4932c	39.7922	-0.708452	0.432939	-1.63638	0.10176	0.415483	Pullulanase	no	no	no	no	no	no	not checked	no	no
MAB_4654	1.44753	-0.706701	2.36778	-0.298465	0.765348	na	EfeO-type cupredoxin-like domain-containing protein	no	no	no	no	no	no	not checked	no	no
MAB_4854c	14.3798	-0.706417	0.713041	-0.990711	0.321827	0.704884	Transcriptional regulator, ArsR family	no	no	no	no	no	yes	not checked	no	no
MAB_2255	19.7876	-0.701235	0.616679	-1.13712	0.25549	0.648327	Probable non-ribosomal peptide synthetase	no	no	no	no	no	no	not checked	no	no
MAB_2585	5.86701	-0.697722	1.10961	-0.628799	0.529481	0.848683	L-ectoine synthase	no	no	no	no	no	no	not checked	no	no
MAB_1083c	66.7295	-0.697264	0.345714	-2.01688	0.043708	0.265503	SAF domain-containing protein	no	no	no	no	no	yes	not checked	no	no
MAB_3017	36.1229	-0.693752	0.911283	-0.761291	0.446483	0.798691	Enamine/imine deaminase	no	no	no	no	no	no	not checked	no	no
MAB_3487	2421.09	-0.69162	0.276348	-2.50272	0.0123245	0.12502	Probable acyl-CoA dehydrogenase	no	no	no	no	no	no	not checked	no	no
MAB_2680c	39.7535	-0.690004	0.431593	-1.59874	0.109879	0.432015	Transcriptional regulator, LysR family	no	no	no	no	no	yes	not checked	no	no
MAB_2260	49.5663	-0.686735	0.385185	-1.78287	0.0746075	0.354054	Formyltransferase	no	no	no	no	no	yes	not checked	no	no
MAB_1838	69.9779	-0.684031	0.319512	-2.14086	0.0322854	0.222256	Endonuclease	no	no	no	no	no	yes	not checked	no	no
MAB_0677c	108.768	-0.684026	0.346323	-1.97511	0.0482556	0.280442	EamA domain-containing protein	no	no	no	no	no	yes	not checked	no	no
MAB_0074c	54.5425	-0.683738	0.359452	-1.90217	0.0571494	0.305899	(Cyclohexanone) monooxygenase	no	no	no	no	no	yes	not checked	no	no
MAB_2934	30.0133	-0.683519	0.465156	-1.46944	0.141713	0.492364	Probable Asp/Glu racemase	no	no	no	no	no	no	not checked	no	no
MAB_1344c	95.6033	-0.683378	0.265487	-2.57406	0.0100513	0.107482	dTDP-glucose-4,6-dehydratase-related protein	no	no	no	no	no	yes	not checked	no	no
MAB_4773	96.6989	-0.680725	0.272025	-2.50243	0.0123344	0.12502	heme oxygenase (biliverdin-producing)	no	no	no	no	no	no	not checked	no	no
MAB_4357c	41.9747	-0.679092	0.386038	-1.75913	0.0785551	0.363081	Monooxygenase	no	no	no	no	no	no	not checked	no	no
MAB_2561c	363.383	-0.674843	0.235516	-2.86538	0.00416512	0.0561416	Phosphoenolpyruvate carboxykinase [GTP] (PEP carboxykinase) (PEPCK)	no	no	no	no	no	no	not checked	no	no
MAB_1501	8.72924	-0.672267	0.928509	-0.724029	0.469048	0.816529	Probable ABC transporter, periplasmic protein	no	no	no	no	no	no	not checked	no	no
MAB_2035	21.4728	-0.671023	0.551469	-1.21679	0.223683	0.606528	Phthiocerol/phthiodiolone dimycocerosyl transferase	no	no	no	no	no	no	not checked	no	no
MAB_2458c	24.1077	-0.669321	0.581773	-1.15048	0.249945	0.6418	Transcriptional regulator, TetR family	no	no	no	no	no	yes	not checked	no	no
MAB_0081	79.5305	-0.668646	0.324503	-2.06052	0.0393485	0.251789	3-ketosteroid 1-dehydrogenase or fumarate reductase/succinate dehydrogenase	no	no	no	no	no	yes	not checked	no	no
MAB_3412	39.882	-0.664525	0.431919	-1.53854	0.123917	0.462238	DUF2628 domain-containing protein	no	no	no	no	no	yes	not checked	no	no
MAB_0530	148.96	-0.663765	0.227491	-2.91777	0.00352545	0.0509443	Probable transcriptional regulator, TetR family	no	no	no	no	no	no	not checked	no	no
MAB_3359c	92.9294	-0.661464	0.287459	-2.30107	0.0213876	0.175327	Hemolysin	no	no	no	no	no	yes	not checked	yes	no
MAB_4687	20.1623	-0.660391	0.540385	-1.22207	0.22168	0.605508	Transcriptional regulator, TetR family	no	no	no	no	no	yes	not checked	no	no
MAB_1845c	123.523	-0.660009	0.243561	-2.70983	0.00673181	0.0805808	Transmembrane protein	no	no	no	no	no	yes	not checked	no	no
MAB_2930c	65.9818	-0.659613	0.384466	-1.71566	0.0862242	0.379737	5-hydroxyisourate hydrolase (HIU hydrolase) (HIUHase)	no	no	no	no	no	no	not checked	no	no
MAB_0160	20.7369	-0.657962	0.684175	-0.961687	0.336207	0.714899	Probable 4-oxalocrotonate tautomerase	no	no	no	no	no	no	not checked	no	no
MAB_3647c	177.531	-0.657946	0.27764	-2.36978	0.0177986	0.155439	Probable transcriptional regulatory protein	no	no	no	no	no	yes	not checked	yes	no
MAB_2900	30.4541	-0.657661	0.509019	-1.29202	0.196351	0.572631	DJ-1/PfpI domain-containing protein	no	no	no	no	no	yes	not checked	no	no
MAB_4919	66.4305	-0.656832	0.356017	-1.84494	0.0650458	0.333334	Transcriptional regulator, AsnC family	no	no	no	no	no	yes	not checked	no	no
MAB_4518c	3.89395	-0.653474	1.28319	-0.509259	0.610571	na	YrbE family protein	no	no	no	no	no	no	not checked	no	no
MAB_2613	5.88355	-0.648534	1.07864	-0.601253	0.547672	0.858435	Glucose/mannose:H+ symporter GlcP	no	no	no	no	no	no	not checked	no	no
MAB_2562c	295.835	-0.648045	0.24598	-2.63454	0.00842504	0.0946678	Probable transcriptional regulatory protein ArsR	no	no	no	no	no	yes	not checked	no	no
MAB_2938	3.15721	-0.64642	1.49554	-0.432231	0.665573	na	Probable sodium:dicarboxylate symporter	no	no	no	no	no	no	not checked	no	no
MAB_0886c	51.2732	-0.645766	0.398463	-1.62064	0.105095	0.421523	DUF202 domain-containing protein	no	no	no	no	no	yes	not checked	no	no
MAB_4652	3.44024	-0.645072	1.57671	-0.409124	0.682448	na	RNA polymerase sigma factor	no	no	no	no	no	no	not checked	no	no
MAB_4792	91.1712	-0.643012	0.301891	-2.12995	0.0331759	0.226268	Transcriptional regulator	no	no	no	no	no	yes	not checked	no	no
MAB_4430c	238.977	-0.636266	0.21907	-2.9044	0.00367955	0.05223	Oxidoreductase	no	no	no	no	no	yes	not checked	no	no
MAB_0528c	261.363	-0.635788	0.21975	-2.89323	0.00381301	0.0531832	Probable epoxide hydrolase EphA	no	no	no	no	no	yes	not checked	no	no
MAB_4845	24.5099	-0.635583	0.566895	-1.12117	0.262217	0.65684	Phosphate transporter	no	no	no	no	no	yes	not checked	yes	no
MAB_2694	58.8006	-0.635404	0.354235	-1.79374	0.0728552	0.349718	DUF1345 domain-containing protein	no	no	no	no	no	yes	not checked	no	no
MAB_3566c	53.9497	-0.634108	0.397192	-1.59648	0.110382	0.432541	Cyclase	no	no	no	no	no	no	not checked	no	no
MAB_0076	82.0113	-0.633299	0.310059	-2.04251	0.0411005	0.257856	2,3-dihydroxybiphenyl 1,2-dioxygenase or glyoxalase/bleomycin resistance protein	no	no	no	no	no	no	not checked	no	no
MAB_3447c	76.3288	-0.629285	0.316013	-1.99133	0.0464449	0.276258	Lipase/esterase	no	no	no	no	no	no	not checked	no	no
MAB_0890c	51.4327	-0.62909	0.35533	-1.77044	0.0766543	0.358117	Homogentisate 1,2-dioxygenase	no	no	no	no	no	no	not checked	no	no
MAB_4918c	258.427	-0.628862	0.432262	-1.45482	0.14572	0.497928	Pyruvate dehydrogenase E1 component alpha subunit	no	no	no	no	no	no	not checked	no	no
MAB_2285	62.1537	-0.627844	0.316141	-1.98596	0.0470373	0.276911	Probable Na+/H+ antiporter	no	no	no	no	no	no	not checked	no	no
MAB_0758	20.0389	-0.625207	0.583811	-1.07091	0.284212	0.672749	Integral membrane protein	no	no	no	no	no	no	not checked	no	no
MAB_4621c	77.5851	-0.620191	0.362695	-1.70995	0.087275	0.381789	Acetyltransferase	no	no	no	no	no	yes	not checked	no	no
MAB_4793c	176.888	-0.619767	0.224549	-2.76005	0.00577925	0.0716746	Major facilitator superfamily	no	no	no	no	no	yes	not checked	no	no
MAB_2216	56.4809	-0.617475	0.371552	-1.66188	0.0965365	0.4021	Sulfonate ABC transporter, permease protein SsuC	no	no	no	no	no	yes	not checked	no	no
MAB_4672c	69.8743	-0.617285	0.342436	-1.80263	0.0714467	0.346225	Probable ABC transporter, permease protein	no	no	no	no	no	no	not checked	no	no
MAB_t5041c	7.08468	-0.617076	1.02057	-0.604638	0.545419	0.858151	tRNA-Ala(GGC)	no	no	no	no	no	no	not checked	no	no
MAB_3865	15.3512	-0.617063	0.609464	-1.01247	0.311314	0.698063	DUF1905 domain-containing protein	no	no	no	no	no	yes	not checked	no	no
MAB_2152	39.692	-0.616665	0.442276	-1.3943	0.163227	0.524148	Transcriptional regulator, TetR family	no	no	no	no	no	no	not checked	no	no
MAB_2530c	19.6632	-0.615762	0.636311	-0.967706	0.333191	0.714096	Catalase	no	no	no	no	no	no	not checked	no	no
MAB_2920c	22.9225	-0.614827	0.575984	-1.06744	0.285775	0.673729	Abortive infection protein	no	no	no	no	no	no	not checked	no	no
MAB_2234c	167.699	-0.614594	0.227031	-2.70709	0.00678751	0.080842	AAA+ ATPase domain-containing protein	no	no	no	no	no	no	not checked	no	no
MAB_2520c	13.118	-0.612921	0.747634	-0.819815	0.412322	0.773223	NADPH-dependent FMN reductase-like domain-containing protein	no	no	no	no	no	no	not checked	no	no
MAB_4389	70.6585	-0.60469	0.366458	-1.6501	0.0989234	0.40825	Regulatory protein, TetR family	no	no	no	no	no	no	not checked	no	no
MAB_2424	68.6255	-0.604477	0.325649	-1.85622	0.0634222	0.327959	Urease subunit beta	no	no	no	no	no	no	not checked	no	no
MAB_2241	29.1047	-0.603779	0.436784	-1.38233	0.166871	0.529181	Nitrate ABC transporter, periplasmic protein	no	no	no	no	no	no	not checked	no	no
MAB_4481	66.6852	-0.603056	0.313798	-1.9218	0.0546312	0.298056	Uncharacterized methyltransferase MAB_4481	no	no	no	no	no	yes	not checked	no	no
MAB_4495	107.247	-0.602381	0.267366	-2.25302	0.0242577	0.187405	Uncharacterized protein	no	no	no	no	no	no	not checked	no	no
MAB_3443	14.6424	-0.601537	0.701359	-0.857674	0.391073	0.75187	Uncharacterized protein	no	no	no	no	no	no	not checked	no	no
MAB_1324	19.0873	-0.598995	0.661467	-0.905555	0.365171	0.736642	Monooxygenase	no	no	no	no	no	yes	not checked	yes	no
MAB_4733	44.6545	-0.597559	0.461791	-1.294	0.195664	0.57132	RNA polymerase sigma factor	no	no	no	no	no	yes	not checked	no	no
MAB_0769c	37.4605	-0.596433	0.433949	-1.37443	0.169308	0.533187	Hypothetical transcriptional regulator	no	no	no	no	no	yes	not checked	no	no
MAB_4578c	95.5572	-0.596376	0.326156	-1.8285	0.0674744	0.340846	proton-translocating NAD(P)(+) transhydrogenase	no	no	no	no	no	no	not checked	no	no
MAB_2100	19.2284	-0.595262	0.616838	-0.965022	0.334534	0.714096	Plasmid replication initiator protein	no	no	no	no	no	yes	not checked	yes	no
MAB_1885	151.607	-0.592788	0.317749	-1.86559	0.0620991	0.32375	Lipoprotein	no	no	no	no	no	yes	not checked	no	no
MAB_0354c	189.074	-0.591219	0.259507	-2.27824	0.0227124	0.180053	Oxidoreductase, 2-nitropropane dioxygenase family	no	no	no	no	no	no	not checked	no	no
MAB_0067	10.1032	-0.588587	0.779603	-0.754983	0.450259	0.801675	Fatty acid hydroxylase domain-containing protein	no	no	no	no	no	no	not checked	no	no
MAB_1889	193.885	-0.588408	0.20652	-2.84916	0.00438344	0.0584297	Probable L-carnitine dehydratase	no	no	no	no	no	yes	not checked	no	no
MAB_4560	198.532	-0.588384	0.257117	-2.28839	0.0221146	0.17885	alcohol dehydrogenase	no	no	no	no	no	no	not checked	no	no
MAB_1946	14.5394	-0.587622	0.633366	-0.927777	0.353524	0.727738	PE-PGRS family protein	no	no	no	no	no	yes	not checked	no	no
MAB_4510c	5.99801	-0.584025	0.996792	-0.585904	0.55794	0.86476	Transcriptional regulator, TetR family	no	no	no	no	no	no	not checked	no	no
MAB_2567	29.4309	-0.583531	0.46876	-1.24484	0.21319	0.595399	Probable arsenic-transport integral membrane protein ArsC	no	no	no	no	no	no	not checked	no	no
MAB_2048c	1644.09	-0.581666	0.314903	-1.84713	0.0647287	0.332417	Probable cytochrome P450	no	no	no	no	no	no	not checked	no	no
MAB_0459c	136.276	-0.581403	0.237293	-2.45015	0.0142795	0.13566	Possible glycosyl hydrolase	no	no	no	no	no	no	not checked	no	no
MAB_0270c	2.68317	-0.579334	1.69487	-0.341817	0.732489	na	Pili structural subunit	no	no	no	no	no	no	not checked	no	no
MAB_3125c	179.821	-0.579034	0.211789	-2.73402	0.00625664	0.076608	Lysine N-acyltransferase MbtK (Mycobactin synthase protein K)	no	no	no	no	no	yes	not checked	no	no
MAB_4769c	65.5561	-0.578682	0.345868	-1.67313	0.0943016	0.399102	Probable conserved membrane protein, MmpS	no	no	no	no	no	yes	not checked	no	no
MAB_1748	14.4255	-0.577982	0.730565	-0.791144	0.42886	0.786161	Uncharacterized protein	no	no	no	no	no	no	not checked	no	no
MAB_2494c	48.8251	-0.577707	0.34715	-1.66414	0.0960846	0.401354	Hypothetical transcriptional regulator	no	no	no	no	no	yes	not checked	no	no
MAB_3416	141.557	-0.577632	0.247794	-2.3311	0.019748	0.165553	Probable membrane transport protein	no	no	no	no	no	no	not checked	no	no
MAB_4791c	9.82628	-0.575025	0.801383	-0.717541	0.473041	0.818214	Uncharacterized protein	no	no	no	no	no	no	not checked	no	no
MAB_0075	70.2676	-0.574266	0.358955	-1.59982	0.109637	0.432015	Hydroxylase	no	no	no	no	no	yes	not checked	no	no
MAB_t5031c	75.1433	-0.568364	0.340366	-1.66986	0.0949475	0.400152	tRNA-Leu(GAG)	no	no	no	no	no	no	not checked	no	no
MAB_4821c	103.559	-0.568307	0.310659	-1.82936	0.0673456	0.340764	Transcriptional regulator	no	no	no	no	no	yes	not checked	yes	no
MAB_3948	262.368	-0.567722	0.196206	-2.8935	0.00380976	0.0531832	VOC domain-containing protein	no	no	no	no	no	yes	not checked	no	no
MAB_4344c	104.676	-0.565493	0.264069	-2.14146	0.032237	0.222256	glutamate dehydrogenase	no	no	no	no	no	no	not checked	no	no
MAB_1136	90.8007	-0.562931	0.311276	-1.80846	0.0705344	0.345572	Possible transcriptional regulatory protein TetR	no	no	no	no	no	yes	not checked	no	no
MAB_2245	81.5446	-0.561511	0.288156	-1.94864	0.051339	0.289436	Anthranilate synthase component I TrpE2/ Salicylate synthase MbtI	no	no	no	no	no	no	not checked	no	no
MAB_2521c	11.6422	-0.558102	0.827574	-0.674382	0.500068	0.830914	Transmembrane protein	no	no	no	no	no	no	not checked	no	no
MAB_t5008c	9.50654	-0.556933	0.946392	-0.58848	0.55621	0.864316	tRNA-Ser(GGA)	no	no	no	no	no	no	not checked	no	no
MAB_2040c	53.6684	-0.555124	0.409084	-1.35699	0.174784	0.54192	Carboxymuconolactone decarboxylase-like domain-containing protein	no	no	no	no	no	yes	not checked	no	no
MAB_0210	225.369	-0.55289	0.229523	-2.40886	0.0160024	0.145975	Uncharacterized protein	no	no	no	no	no	yes	not checked	no	no
MAB_4679	47.6567	-0.552491	0.394126	-1.40181	0.160971	0.520496	Dioxygenase	no	no	no	no	no	yes	not checked	no	no
MAB_2462	25.1317	-0.552172	0.555517	-0.993979	0.320233	0.703612	Sulfonate ABC transporter, periplasmic protein	no	no	no	no	no	no	not checked	no	no
MAB_1295c	98.2519	-0.550519	0.271882	-2.02484	0.0428834	0.26225	Probable O-methyltransferase OMT	no	no	no	no	no	yes	not checked	no	no
MAB_0918c	10.2534	-0.548911	0.809323	-0.678235	0.497623	0.82958	Possible triacylglycerol lipase	no	no	no	no	no	no	not checked	no	no
MAB_2074	30.7594	-0.548282	0.4942	-1.10943	0.267243	0.66357	Monooxygenase	no	no	no	no	no	no	not checked	no	no
MAB_0977c	101.845	-0.547798	0.335207	-1.63421	0.102216	0.415483	DNA polymerase IV (Pol IV)	no	no	no	no	no	yes	not checked	no	no
MAB_4835	9.30927	-0.545702	0.870113	-0.627162	0.530553	0.849265	Uncharacterized protein	no	no	no	no	no	no	not checked	no	no
MAB_4668c	79.6843	-0.544799	0.310064	-1.75706	0.0789084	0.363704	AMP-dependent synthetase and ligase	no	no	no	no	no	no	not checked	no	no
MAB_0665	88.3601	-0.54304	0.281987	-1.92576	0.0541338	0.295678	PE family protein	no	no	no	no	no	no	not checked	no	no
MAB_4000	962.517	-0.540283	0.329585	-1.63928	0.101154	0.414611	Uncharacterized protein	no	no	no	no	no	no	not checked	no	no
MAB_4675c	24.388	-0.539616	0.630044	-0.856474	0.391736	0.751908	Acyl-protein synthetase	no	no	no	no	no	no	not checked	no	no
MAB_1655	440.95	-0.538828	0.193595	-2.78328	0.00538128	0.068582	Probable sulfate ABC transporter, ATP-binding protein SysA	no	no	no	no	no	no	not checked	no	no
MAB_2590	43.0997	-0.53801	0.403698	-1.3327	0.182629	0.549921	Polysaccharide deacetylase	no	no	no	no	no	yes	not checked	no	no
MAB_3969	32.4109	-0.529665	0.483709	-1.09501	0.273513	0.667996	DUF1214 domain-containing protein	no	no	no	no	no	no	not checked	no	no
MAB_0764c	77.3006	-0.529657	0.318208	-1.6645	0.0960123	0.401354	DUF1772 domain-containing protein	no	no	no	no	no	no	not checked	no	no
MAB_0627c	6.20248	-0.527878	1.03022	-0.512396	0.608374	0.888735	Uncharacterized protein	no	no	no	no	no	yes	not checked	no	no
MAB_4908c	40.4988	-0.527603	0.487168	-1.083	0.278809	0.671786	Luciferase-like oxidoreductase	no	no	no	no	no	no	not checked	no	no
MAB_1867	198.585	-0.526639	0.25025	-2.10445	0.0353394	0.236529	GGDEF domain-containing protein	no	no	no	no	no	yes	not checked	no	no
MAB_4709c	203.136	-0.523238	0.221247	-2.36495	0.0180327	0.156694	Transcriptional regulator, AraC family	no	no	no	no	no	yes	not checked	no	no
MAB_3887	42.5388	-0.52205	0.425167	-1.22787	0.219496	0.603552	YCII-related domain-containing protein	no	no	no	no	no	no	not checked	no	no
MAB_0595c	131.054	-0.521213	0.258788	-2.01405	0.0440041	0.266685	Probable acyl-CoA dehydrogenase FadE	no	no	no	no	no	no	not checked	no	no
MAB_4121c	43.8942	-0.520301	0.352709	-1.47516	0.14017	0.490189	Transcriptional regulator, MerR family	no	no	no	no	no	yes	not checked	no	no
MAB_2151c	15.1062	-0.518454	0.823235	-0.629776	0.528841	0.848544	Cytochrome P450	no	no	no	no	no	no	not checked	no	no
MAB_1727c	215.482	-0.517619	0.213439	-2.42514	0.0153026	0.142013	Bacteriophage protein	no	no	no	no	no	yes	not checked	no	no
MAB_0947c	165.932	-0.514146	0.221569	-2.32048	0.0203151	0.167678	Luciferase	no	no	no	no	no	yes	not checked	yes	no
MAB_4743c	80.5507	-0.514059	0.315331	-1.63022	0.103055	0.416997	Dehydrogenase/reductase	no	no	no	no	no	yes	not checked	no	no
MAB_4716c	31.1974	-0.514052	0.575446	-0.893312	0.37169	0.739884	Possible membrane transport protein	no	no	no	no	no	no	not checked	no	no
MAB_4361	45.3518	-0.51183	0.476658	-1.07379	0.282918	0.672749	Hypothetical fumarylacetoacetate hydrolase family	no	no	no	no	no	no	not checked	no	no
MAB_1768	101.456	-0.511381	0.264049	-1.93669	0.0527829	0.292148	Uncharacterized protein	no	no	no	no	no	yes	not checked	no	no
MAB_0840c	74.9727	-0.511376	0.291621	-1.75356	0.0795057	0.364536	DNA-binding protein	no	no	no	no	no	yes	not checked	yes	no
MAB_0514	268.057	-0.509624	0.217713	-2.3408	0.0192425	0.163885	Probable oxidoreductase EphD	no	no	no	no	no	no	not checked	no	no
MAB_0061	137.898	-0.508932	0.241081	-2.11104	0.0347685	0.23465	Possible two component sensor kinase	no	no	no	no	no	no	not checked	no	no
MAB_4755c	655.534	-0.507313	0.178117	-2.8482	0.00439673	0.0584449	Metallo-beta-lactamase domain-containing protein	no	no	no	no	no	yes	not checked	no	no
MAB_t5001	85.366	-0.506787	0.291934	-1.73597	0.0825699	0.372726	tRNA-Ile(GAT)	no	no	no	no	no	no	not checked	no	no
MAB_0583c	80.5318	-0.505111	0.312136	-1.61824	0.105612	0.422095	Oxidoreductase	no	no	no	no	no	yes	not checked	no	no
MAB_4350c	52.0145	-0.504731	0.408152	-1.23662	0.216226	0.598755	Amino acid permease	no	no	no	no	no	yes	not checked	no	no
MAB_1700	18.2683	-0.504679	0.556308	-0.907194	0.364304	0.735641	Mce family protein	no	no	no	no	no	no	not checked	no	no
MAB_0350	28.6291	-0.504571	0.566584	-0.890549	0.373171	0.739884	DMT family protein	no	no	no	no	no	yes	not checked	no	no
MAB_1321	3.01267	-0.504308	1.62215	-0.310889	0.755885	na	MspA protein	no	no	no	no	no	no	not checked	no	no
MAB_3194c	58.6191	-0.50351	0.352219	-1.42954	0.152849	0.509709	Uncharacterized protein	no	no	no	no	no	no	not checked	no	no
MAB_4660	28.3741	-0.503164	0.476687	-1.05554	0.291177	0.680167	Uncharacterized protein	no	no	no	no	no	yes	not checked	no	no
MAB_0446c	52.1586	-0.502518	0.366403	-1.37149	0.170221	0.535013	SpoVT-AbrB domain-containing protein	no	no	no	no	no	yes	not checked	no	no
MAB_2204	130.147	-0.501749	0.231891	-2.16373	0.030485	0.216378	FxsA cytoplasmic membrane protein	no	no	no	no	no	yes	not checked	no	no
MAB_0233	9.98192	-0.497981	0.83293	-0.597866	0.549929	0.860555	Phage tail tape measure protein TMP	no	no	no	no	no	no	not checked	no	no
MAB_4771	108.517	-0.496628	0.288873	-1.71919	0.085579	0.378846	Adenylate cyclase	no	no	no	no	no	yes	not checked	no	no
MAB_4321	70.7358	-0.495418	0.334801	-1.47974	0.138943	0.489454	Possible putrescine oxidase	no	no	no	no	no	no	not checked	no	no
MAB_1815	29.8343	-0.495382	0.498321	-0.994102	0.320173	0.703612	Bacteriophage protein	no	no	no	no	no	yes	not checked	no	no
MAB_2869	104.154	-0.495359	0.284687	-1.74001	0.0818567	0.370484	Glyoxalase/bleomycin resistance protein	no	no	no	no	no	yes	not checked	no	no
MAB_1683	10.286	-0.493457	0.854183	-0.577694	0.563471	0.865166	Fatty acid desaturase	no	no	no	no	no	no	not checked	no	no
MAB_0301	105.234	-0.49326	0.817809	-0.603148	0.54641	0.858151	Carboxylic ester hydrolase	no	no	no	no	no	no	not checked	no	no
MAB_3141	156.574	-0.492362	0.214339	-2.29712	0.0216119	0.175967	Secreted protein	no	no	no	no	no	yes	not checked	no	no
MAB_0622c	96.9845	-0.492271	0.351242	-1.40152	0.16106	0.520496	Probable dehydrogenase	no	no	no	no	no	yes	not checked	no	no
MAB_4710c	89.737	-0.492182	0.268056	-1.83612	0.0663402	0.336999	Transcriptional regulator, TetR family	no	no	no	no	no	yes	not checked	no	no
MAB_3919c	31.4812	-0.491852	0.477004	-1.03113	0.302481	0.691137	Short chain dehydrogenase/reductase	no	no	no	no	no	no	not checked	no	no
MAB_3013	106.958	-0.489701	0.258602	-1.89365	0.0582718	0.311214	Transmembrane protein	no	no	no	no	no	yes	not checked	no	no
MAB_4323	138.03	-0.489345	0.228721	-2.13948	0.0323968	0.222705	Amino acid transporter	no	no	no	no	no	no	not checked	no	no
MAB_3597c	219.042	-0.488369	0.20907	-2.33591	0.0194961	0.165168	Rubredoxin	no	no	no	no	no	yes	not checked	no	no
MAB_4837c	65.5612	-0.487198	0.376332	-1.2946	0.19546	0.571071	Possible phosphotransferase	no	no	no	no	no	yes	not checked	no	no
MAB_3099c	57.8889	-0.485631	0.357795	-1.35729	0.174689	0.54192	Transcriptional regulator, AsnC family	no	no	no	no	no	yes	not checked	yes	no
MAB_4944c	36.6095	-0.485147	0.427851	-1.13391	0.25683	0.650457	Cytochrome P450	no	no	no	no	no	no	not checked	no	no
MAB_4166c	553.012	-0.485091	0.170401	-2.84676	0.00441662	0.0585476	Luciferase-like protein	no	no	no	no	no	yes	not checked	no	no
MAB_2597	21.3821	-0.483549	0.553323	-0.8739	0.382173	0.745503	Conserved hypothetical membrane protein	no	no	no	no	no	yes	not checked	no	no
MAB_0992	290.25	-0.478929	0.221336	-2.16381	0.0304786	0.216378	Probable arsenate reductase (ArsC)	no	no	no	no	no	yes	not checked	no	no
MAB_1001	30.5262	-0.478124	0.468374	-1.02082	0.307341	0.694946	DUF4345 domain-containing protein	no	no	no	no	no	yes	not checked	no	no
MAB_1979	347.465	-0.476566	0.171247	-2.78291	0.00538736	0.068582	Polyketide cyclase / dehydrase and lipid transport	no	no	no	no	no	yes	not checked	no	no
MAB_3574c	15.0274	-0.476507	0.660122	-0.721846	0.470389	0.816529	3-oxoacyl-[acyl-carrier-protein] synthase III	no	no	no	no	no	no	not checked	no	no
MAB_4201c	178.539	-0.476361	0.214513	-2.22066	0.026374	0.197682	Transcriptional regulator, TetR family	no	no	no	no	no	yes	not checked	no	no
MAB_4746	16.2558	-0.476123	0.734751	-0.648006	0.516981	0.843867	Membrane protein, MmpL	no	no	no	no	no	no	not checked	no	no
MAB_2300	134.071	-0.475609	0.252335	-1.88483	0.0594527	0.315073	Membrane protein, MmpS	no	no	no	no	no	yes	not checked	no	no
MAB_2119c	164.916	-0.475145	0.209515	-2.26783	0.0233393	0.182708	Polyketide synthase MbtD	no	no	no	no	no	no	not checked	no	no
MAB_0635c	31.0092	-0.474549	0.477039	-0.994781	0.319843	0.703612	NADH-ubiquinone oxidoreductase, chain 4L	no	no	no	no	no	no	not checked	no	no
MAB_0726	84.5541	-0.474187	0.334891	-1.41594	0.156792	0.515061	Rieske-type oxygenase	no	no	no	no	no	yes	not checked	no	no
MAB_0915c	67.847	-0.473997	0.368891	-1.28493	0.198818	0.575639	Probable 2-hydroxyhepta-2,4-diene-1,7-dioateisomerase	no	no	no	no	no	no	not checked	no	no
MAB_4658	19.6127	-0.471963	0.538333	-0.876713	0.380643	0.744003	Transcriptional regulator, LysR family	no	no	no	no	no	no	not checked	no	no
MAB_1307c	72.2223	-0.471945	0.325457	-1.4501	0.14703	0.498598	Putative pterin-4-alpha-carbinolamine dehydratase (PHS)	no	no	no	no	no	yes	not checked	no	no
MAB_4427c	21.4657	-0.471649	0.543929	-0.867116	0.385878	0.747772	Transcriptional regulator	no	no	no	no	no	yes	not checked	no	no
MAB_2482	37.5658	-0.470474	0.428327	-1.0984	0.27203	0.667019	Possible monooxygenase	no	no	no	no	no	no	not checked	no	no
MAB_1525c	47.3193	-0.470384	0.399083	-1.17866	0.238533	0.625993	Transcriptional regulator, TetR family	no	no	no	no	no	no	not checked	no	no
MAB_t5002	31.5133	-0.46919	0.43113	-1.08828	0.276472	0.668726	tRNA-Ala(TGC)	no	no	no	no	no	no	not checked	no	no
MAB_2122	176.252	-0.469022	0.222848	-2.10467	0.0353197	0.236529	Peptide synthetase MbtE	no	no	no	no	no	no	not checked	no	no
MAB_3695	117.989	-0.468809	0.292465	-1.60296	0.108944	0.43041	Transmembrane protein	no	no	no	no	no	yes	not checked	no	no
MAB_1308	78.1543	-0.468045	0.286417	-1.63414	0.10223	0.415483	Probable mutator protein MutT2/NUDIX hydrolase	no	no	no	no	no	no	not checked	no	no
MAB_3671c	499.64	-0.467784	0.231985	-2.01644	0.043754	0.265503	Probable thymidine phosphorylase DeoA	no	no	no	no	no	yes	not checked	no	no
MAB_2944c	27.8718	-0.467521	0.492135	-0.949985	0.34212	0.718713	DUF1772 domain-containing protein	no	no	no	no	no	yes	not checked	yes	no
MAB_3421	399.806	-0.46592	0.168174	-2.77047	0.00559756	0.070395	DUF4349 domain-containing protein	no	no	no	no	no	yes	not checked	no	no
MAB_2220c	187.185	-0.465712	0.192243	-2.42252	0.0154131	0.142325	SalK	no	no	no	no	no	yes	not checked	no	no
MAB_3297	261.717	-0.465677	0.195478	-2.38225	0.0172074	0.152209	Uncharacterized protein	no	no	no	no	no	no	not checked	no	no
MAB_2203	164.131	-0.464575	0.234271	-1.98306	0.0473603	0.276911	Pyridoxamine 5'-phosphate oxidase putative domain-containing protein	no	no	no	no	no	yes	not checked	no	no
MAB_4461	142.778	-0.463655	0.254359	-1.82284	0.0683279	0.342494	Lipoprotein LpqN	no	no	no	no	no	yes	not checked	yes	no
MAB_1596	180.448	-0.463336	0.239665	-1.93327	0.0532034	0.293049	PASTA domain-containing protein	no	no	no	no	no	yes	not checked	no	no
MAB_2522c	29.3037	-0.462387	0.529701	-0.872921	0.382706	0.745882	Metallothionein	no	no	no	no	no	yes	not checked	no	no
MAB_4879c	39.8164	-0.461935	0.427815	-1.07975	0.280252	0.672749	Phosphatase	no	no	no	no	no	no	not checked	no	no
MAB_2262c	108.786	-0.461613	0.291017	-1.58621	0.112693	0.438027	Mycobactin import ATP-binding/permease protein IrtA	no	no	no	no	no	no	not checked	no	no
MAB_1754	3.73075	-0.461542	1.2382	-0.372753	0.709332	na	Bacteriophage protein	no	no	no	no	no	no	not checked	no	no
MAB_3101c	92.8755	-0.460666	0.30564	-1.50722	0.131754	0.475252	Reductase	no	no	no	no	no	no	not checked	no	no
MAB_2915c	20.5088	-0.460468	0.546494	-0.842585	0.399461	0.759764	TetR-family regulatory protein	no	no	no	no	no	no	not checked	no	no
MAB_2439	100.876	-0.458069	0.283958	-1.61316	0.106711	0.424724	Fluoride-specific ion channel FluC	no	no	no	no	no	yes	not checked	no	no
MAB_2047c	1004.2	-0.45721	0.186004	-2.45806	0.013969	0.135334	Probable ferredoxin reductase	no	no	no	no	no	no	not checked	no	no
MAB_0978	239.802	-0.456826	0.200099	-2.283	0.0224301	0.179931	Ribonucleases G and E	no	no	no	no	no	yes	not checked	no	no
MAB_2233c	285.354	-0.456787	0.185942	-2.45661	0.0140256	0.135334	Conserved hypothetical membrane protein	no	no	no	no	no	no	not checked	no	no
MAB_2989	26.8318	-0.456041	0.536512	-0.85001	0.395319	0.755327	Chloramphenicol acetyltransferase	no	no	no	no	no	no	not checked	no	no
MAB_4493	23.2914	-0.455823	0.51048	-0.892929	0.371895	0.739884	Transcriptional regulator, IclR family	no	no	no	no	no	yes	not checked	no	no
MAB_4688	42.5609	-0.455126	0.37498	-1.21373	0.22485	0.607151	Integral membrane protein	no	no	no	no	no	yes	not checked	no	no
MAB_3018	90.4482	-0.454025	0.301308	-1.50685	0.13185	0.475252	Transcriptional regulator, GntR family	no	no	no	no	no	yes	not checked	no	no
MAB_2958	389.59	-0.45362	0.241387	-1.87922	0.0602142	0.317035	Transmembrane-transport protein	no	no	no	no	no	yes	not checked	no	no
MAB_2078	141.335	-0.45295	0.227997	-1.98665	0.046961	0.276911	Probable cytochrome P450	no	no	no	no	no	no	not checked	no	no
MAB_1690	16.0478	-0.452542	0.577588	-0.783503	0.433332	0.789846	Transport permease protein	no	no	no	no	no	no	not checked	no	no
MAB_0285	140.591	-0.452309	0.227975	-1.98403	0.047253	0.276911	Oxidoreductase	no	no	no	no	no	yes	not checked	yes	no
MAB_t5040c	130.069	-0.451711	0.254373	-1.77578	0.0757687	0.355706	tRNA-Gln(CTG)	no	no	no	no	no	no	not checked	no	no
MAB_1851	216.81	-0.451535	0.187501	-2.40817	0.0160327	0.145975	Probable acyl-CoA dehydrogenase FadE	no	no	no	no	no	yes	not checked	no	no
MAB_1653	380.839	-0.4512	0.156231	-2.88803	0.00387659	0.0537446	Sulfate transport system permease protein CysT	no	no	no	no	no	no	not checked	no	no
MAB_4738c	518.628	-0.450166	0.15717	-2.8642	0.00418065	0.0561936	Amidohydrolase	no	no	no	no	no	yes	not checked	yes	no
MAB_2505c	43.6725	-0.448084	0.45053	-0.994572	0.319945	0.703612	Probable phosphoketolase	no	no	no	no	no	no	not checked	no	no
MAB_4484	423.565	-0.448029	0.212899	-2.10442	0.0353417	0.236529	Probable aldehyde dehydrogenase	no	no	no	no	no	no	not checked	no	no
MAB_4454c	101.468	-0.446922	0.278891	-1.6025	0.109046	0.430458	YCII-related domain-containing protein	no	no	no	no	no	yes	not checked	yes	no
MAB_4761	173.62	-0.44482	0.208866	-2.12969	0.0331972	0.226268	ABC transporter ATP-binding protein	no	no	no	no	no	no	not checked	no	no
MAB_2228c	291.796	-0.444332	0.195171	-2.27662	0.0228087	0.180519	ESAT-6-like protein esxH	no	no	no	no	no	no	not checked	no	no
MAB_t5038	36.8838	-0.443217	0.430363	-1.02987	0.303072	0.691177	tRNA-Val(GAC)	no	no	no	no	no	no	not checked	no	no
MAB_3358c	28.5409	-0.442683	0.572184	-0.773673	0.439124	0.795582	Acyltransferase	no	no	no	no	no	no	not checked	no	no
MAB_1075	389.788	-0.442148	0.187222	-2.36162	0.0181952	0.157757	Large ribosomal subunit protein bL32 (50S ribosomal protein L32)	no	no	no	no	no	yes	not checked	no	no
MAB_4850c	6.92425	-0.441094	0.959083	-0.459912	0.645579	0.90053	Phosphate transport system permease protein PstA	no	no	no	no	no	no	not checked	no	no
MAB_3654c	461.528	-0.440274	0.1884	-2.33692	0.0194436	0.165013	Pseudouridine synthase	no	no	no	no	no	no	not checked	no	no
MAB_0976	63.3218	-0.439726	0.399615	-1.10037	0.27117	0.66699	Glyoxalase/bleomycin resistance protein	no	no	no	no	no	no	not checked	no	no
MAB_1870	193.697	-0.438874	0.199662	-2.19808	0.0279432	0.205916	Beta-lactamase	no	no	no	no	no	yes	not checked	no	no
MAB_2587	177.623	-0.438255	0.209551	-2.0914	0.0364927	0.240882	Cytochrome c oxidase caa3 assembly factor (Caa3_CtaG)	no	no	no	no	no	no	not checked	no	no
MAB_1376	269.928	-0.437981	0.192468	-2.27561	0.0228694	0.180702	Suppressor of fused-like domain-containing protein	no	no	no	no	no	no	not checked	no	no
MAB_3075c	83.5886	-0.437224	0.348809	-1.25348	0.210032	0.591328	Secreted protein	no	no	no	no	no	yes	not checked	no	no
MAB_0604c	65.0243	-0.436922	0.349637	-1.24965	0.211429	0.593233	CoA-transferase beta subunit	no	no	no	no	no	no	not checked	no	no
MAB_4365c	73.229	-0.436268	0.309323	-1.4104	0.158422	0.517485	Dihydrodiol dehydrogenase	no	no	no	no	no	no	not checked	no	no
MAB_1692	53.9724	-0.436132	0.357364	-1.22041	0.222308	0.605508	Polyketide synthase Pks16/acyl-CoA synthetase	no	no	no	no	no	no	not checked	no	no
MAB_4711	128.266	-0.435978	0.250125	-1.74304	0.0813259	0.369028	NAD-dependent epimerase/dehydratase domain-containing protein	no	no	no	no	no	yes	not checked	no	no
MAB_4089c	85.4073	-0.434152	0.294824	-1.47258	0.140864	0.490513	Transcriptional regulator, TetR family	no	no	no	no	no	yes	not checked	no	no
MAB_3451c	106.075	-0.434009	0.253056	-1.71507	0.0863326	0.379737	UPF0145 protein MAB_3451c	no	no	no	no	no	no	not checked	no	no
MAB_2693	13.6821	-0.433803	0.755728	-0.574021	0.565954	0.865166	Transmembrane protein	no	no	no	no	no	yes	not checked	no	no
MAB_3699c	61.373	-0.432854	0.347377	-1.24606	0.212741	0.594822	Non-specific serine/threonine protein kinase	no	no	no	no	no	yes	not checked	no	no
MAB_1686	7.82481	-0.430245	0.826741	-0.520411	0.602777	0.887294	Uncharacterized protein	no	no	no	no	no	no	not checked	no	no
MAB_0379	325.026	-0.428979	0.193809	-2.21342	0.026869	0.200767	Dehydratase	no	no	no	no	no	no	not checked	no	no
MAB_4715c	45.4407	-0.428475	0.415464	-1.03132	0.302392	0.691137	Pyridoxamine 5'-phosphate oxidase putative domain-containing protein	no	no	no	no	no	yes	not checked	no	no
MAB_4517c	4.78715	-0.426464	1.06232	-0.401447	0.688091	na	YrbE family protein	no	no	no	no	no	no	not checked	no	no
MAB_2589c	110.977	-0.425712	0.25531	-1.66743	0.0954285	0.4007	DUF2127 domain-containing protein	no	no	no	no	no	yes	not checked	no	no
MAB_t5026	79.8282	-0.425698	0.278961	-1.52602	0.127006	0.469951	tRNA-Pro(TGG)	no	no	no	no	no	no	not checked	no	no
MAB_3571c	34.3017	-0.424117	0.462828	-0.916359	0.359478	0.732499	2-oxoacid dehydrogenase acyltransferase catalytic domain-containing protein	no	no	no	no	no	no	not checked	no	no
MAB_1542c	324.191	-0.423677	0.217712	-1.94604	0.0516496	0.289843	Probable amino acid permease	no	no	no	no	no	yes	not checked	no	no
MAB_4178c	105.977	-0.423571	0.245412	-1.72596	0.0843548	0.376761	Probable Short-chain dehydrogenase/reductase	no	no	no	no	no	no	not checked	no	no
MAB_3113	42.268	-0.422264	0.399284	-1.05755	0.290259	0.678682	ESAT-6-like protein	no	no	no	no	no	no	not checked	no	no
MAB_3979c	68.448	-0.420789	0.314938	-1.3361	0.181515	0.549376	Nitroreductase family deazaflavin-dependent oxidoreductase	no	no	no	no	no	yes	not checked	no	no
MAB_3253c	167.963	-0.420482	0.266328	-1.57882	0.114378	0.443146	Potassium-transporting ATPase ATP-binding subunit	no	no	no	no	no	no	not checked	no	no
MAB_2396	131.792	-0.419992	0.245264	-1.71241	0.0868218	0.380844	Probable acetyltransferase	no	no	no	no	no	yes	not checked	no	no
MAB_2080	130.225	-0.419336	0.251277	-1.66882	0.0951534	0.400152	Probable medium chain fatty-acid-CoA ligase FadD	no	no	no	no	no	no	not checked	no	no
MAB_0212	44.35	-0.419213	0.38363	-1.09275	0.274502	0.667996	DUF3592 domain-containing protein	no	no	no	no	no	no	not checked	no	no
MAB_2720	472.85	-0.419186	0.175694	-2.38588	0.0170382	0.152111	Uncharacterized protein	no	no	no	no	no	yes	not checked	no	no
MAB_3918c	45.9577	-0.418866	0.384958	-1.08808	0.276559	0.668726	Oxidoreductase	no	no	no	no	no	no	not checked	no	no
MAB_3841	47.2697	-0.417898	0.390597	-1.0699	0.284666	0.672749	ornithine aminotransferase	no	no	no	no	no	yes	not checked	no	no
MAB_2554	85.3747	-0.417416	0.311129	-1.34162	0.17972	0.54745	Uncharacterized protein	no	no	no	no	no	yes	not checked	no	no
MAB_4411c	141.51	-0.417094	0.236377	-1.76453	0.0776428	0.360634	Transcriptional regulator, GntR family	no	no	no	no	no	yes	not checked	no	no
MAB_1266	471.943	-0.416682	0.162131	-2.57004	0.0101687	0.108496	Ribosome-binding ATPase YchF	no	no	no	no	no	no	not checked	no	no
MAB_4819c	9.82299	-0.414559	0.844887	-0.490668	0.623661	0.893824	Uncharacterized protein	no	no	no	no	no	yes	not checked	yes	no
MAB_3014	454.863	-0.414257	0.168834	-2.45363	0.0141423	0.135334	FAD-dependent pyridine nucleotide-disulphide oxidoreductase, similar to mercuric reductases protein	no	no	no	no	no	no	not checked	no	no
MAB_0557	115.755	-0.414138	0.300485	-1.37823	0.168131	0.531919	Probable transcription regulator, AraC family	no	no	no	no	no	yes	not checked	no	no
MAB_4327	118.952	-0.413768	0.287786	-1.43776	0.150501	0.505473	Peptidase S9 prolyl oligopeptidase catalytic domain-containing protein	no	no	no	no	no	yes	not checked	no	no
MAB_1562	491.349	-0.412686	0.198267	-2.08146	0.0373918	0.244137	Thioesterase	no	no	no	no	no	yes	not checked	no	no
MAB_3579c	16.1041	-0.411811	0.631168	-0.652459	0.514105	0.841873	Acyl-CoA synthase/polyketide synthase	no	no	no	no	no	yes	not checked	no	no
MAB_3685	239.009	-0.411738	0.204679	-2.01163	0.044259	0.267556	AB hydrolase-1 domain-containing protein	no	no	no	no	no	no	not checked	no	no
MAB_0260	114.06	-0.411495	0.254486	-1.61696	0.105886	0.422141	Probable transcriptional regulator, TetR	no	no	no	no	no	yes	not checked	no	no
MAB_0195c	18.376	-0.410231	0.60661	-0.676269	0.49887	0.830357	Hydrolase, alpha/beta hydrolase fold	no	no	no	no	no	no	not checked	no	no
MAB_1758	39.0654	-0.409919	0.428672	-0.956254	0.338944	0.716162	DUF2188 domain-containing protein	no	no	no	no	no	no	not checked	no	no
MAB_2614	106.643	-0.409316	0.24404	-1.67725	0.0934937	0.39708	Hypothetical monooxygenase, FAD-binding	no	no	no	no	no	yes	not checked	no	no
MAB_2586	314.036	-0.409145	0.196024	-2.08722	0.036868	0.242031	Transcription antitermination regulator	no	no	no	no	no	yes	not checked	yes	no
MAB_4058c	353.832	-0.407668	0.158927	-2.56513	0.0103136	0.109317	SRPBCC family protein	no	no	no	no	no	yes	not checked	no	no
MAB_4659	38.7459	-0.407665	0.415465	-0.981227	0.326481	0.709908	Phosphoribosyltransferase domain-containing protein	no	no	no	no	no	yes	not checked	no	no
MAB_2983c	22.4301	-0.406452	0.527799	-0.770089	0.441247	0.797369	Probable chloramphenicol resistance protein	no	no	no	no	no	yes	not checked	no	no
MAB_4796	20.0957	-0.406228	0.590623	-0.687796	0.491581	0.826027	Alpha/beta hydrolase	no	no	no	no	no	no	not checked	no	no
MAB_3538	304.604	-0.406007	0.180991	-2.24324	0.0248815	0.189648	DAGKc domain-containing protein	no	no	no	no	no	yes	not checked	no	no
MAB_4443	1671.95	-0.405268	0.180814	-2.24136	0.025003	0.189771	Probable 3-oxoacyl-[acyl-carrier protein] reductase	no	no	no	no	no	yes	not checked	no	no
MAB_1516	383.274	-0.405203	0.197919	-2.04731	0.0406273	0.25656	DUF3618 domain-containing protein	no	no	no	no	no	yes	not checked	no	no
MAB_1119	410.447	-0.404699	0.195993	-2.06486	0.0389362	0.250637	DUF5642 domain-containing protein	no	no	no	no	no	yes	not checked	no	no
MAB_2901c	286.979	-0.40469	0.171131	-2.3648	0.01804	0.156694	Thioesterase domain-containing protein	no	no	no	no	no	yes	not checked	no	no
MAB_3639	94.8041	-0.404645	0.276613	-1.46286	0.143506	0.495506	Luciferase-like protein	no	no	no	no	no	yes	not checked	no	no
MAB_1765	2.70846	-0.403887	1.58448	-0.254902	0.798799	na	Bacteriophage protein	no	no	no	no	no	no	not checked	no	no
MAB_3644	251.335	-0.403848	0.224189	-1.80137	0.071644	0.346832	Uncharacterized protein	no	no	no	no	no	no	not checked	no	no
MAB_4633	48.5608	-0.402545	0.417229	-0.964807	0.334642	0.714096	2,4-diaminopentanoate dehydrogenase C-terminal domain-containing protein	no	no	no	no	no	no	not checked	no	no
MAB_0720	175.916	-0.402033	0.210863	-1.90661	0.0565717	0.30416	Probable oligopeptide ABC transporter, permease protein	no	no	no	no	no	no	not checked	no	no
MAB_2899c	260.455	-0.401554	0.206832	-1.94145	0.0522033	0.291418	Transcription regulator, AraC family	no	no	no	no	no	no	not checked	no	no
MAB_0048	91.0025	-0.401395	0.292639	-1.37164	0.170176	0.535013	Probable PE family protein	no	no	no	no	no	no	not checked	no	no
MAB_1287	230.177	-0.400958	0.249033	-1.61006	0.107385	0.42658	Probable conserved membrane protein, MmpL family	no	no	no	no	no	yes	not checked	no	no
MAB_2123	245.143	-0.399984	0.214183	-1.86749	0.0618335	0.323065	Peptide synthetase MbtF	no	no	no	no	no	no	not checked	no	no
MAB_3264c	208.385	-0.399935	0.209361	-1.91027	0.0560986	0.30297	Secreted protein	no	no	no	no	no	yes	not checked	no	no
MAB_2499c	195.359	-0.399601	0.220546	-1.81187	0.0700065	0.345005	Hydrolase, alpha/beta fold	no	no	no	no	no	yes	not checked	no	no
MAB_4586c	243.354	-0.399153	0.176401	-2.26276	0.0236503	0.184449	Putative S-adenosyl-L-methionine-dependent methyltransferase MAB_4586c	no	no	no	no	no	no	not checked	no	no
MAB_0222c	181.488	-0.399093	0.231231	-1.72595	0.0843562	0.376761	DNA-binding protein	no	no	no	no	no	no	not checked	no	no
MAB_4760	35.342	-0.398558	0.43909	-0.907691	0.364041	0.735641	Probable nitroreductase	no	no	no	no	no	yes	not checked	no	no
MAB_2875	441.42	-0.398545	0.175739	-2.26783	0.0233398	0.182708	Beta-lactamase (Penicillinase)	no	no	no	no	no	no	not checked	no	no
MAB_3114	117.896	-0.398402	0.253693	-1.57041	0.11632	0.448503	Bacterial toxin 37 domain-containing protein	no	no	no	no	no	no	not checked	no	no
MAB_2887	87.2672	-0.397344	0.269475	-1.47451	0.140344	0.490439	Phosphatidic acid phosphatase type 2/haloperoxidase domain-containing protein	no	no	no	no	no	yes	not checked	no	no
MAB_4655	3.07995	-0.395672	1.32299	-0.299075	0.764883	na	Calcineurin-like phosphoesterase domain-containing protein	no	no	no	no	no	no	not checked	no	no
MAB_3727c	39.1199	-0.395238	0.42481	-0.930388	0.35217	0.727738	DUF4333 domain-containing protein	no	no	no	no	no	yes	not checked	no	no
MAB_0526c	199.495	-0.39498	0.217523	-1.81581	0.0693994	0.343826	Hypothetical zinc-type alcohol dehydrogenase	no	no	no	no	no	no	not checked	no	no
MAB_1602	942.101	-0.394099	0.154311	-2.55392	0.0106518	0.11167	DUF937 domain-containing protein	no	no	no	no	no	yes	not checked	no	no
MAB_1558c	349.967	-0.392744	0.160461	-2.44761	0.0143808	0.136126	Probable amidase	no	no	no	no	no	yes	not checked	no	no
MAB_3998	3649.55	-0.392185	0.313837	-1.24965	0.211429	0.593233	DUF1254 domain-containing protein	no	no	no	no	no	yes	not checked	yes	no
MAB_4172c	538.988	-0.392017	0.162023	-2.41951	0.0155414	0.14272	Possible siderophore-binding protein	no	no	no	no	no	yes	not checked	no	no
MAB_2199c	115.069	-0.391837	0.254117	-1.54196	0.123084	0.46048	Probable precorrin-8X methylmutase CobH	no	no	no	no	no	yes	not checked	no	no
MAB_2491c	157.174	-0.391161	0.223115	-1.75318	0.0795716	0.364536	Integral membrane protein	no	no	no	no	no	yes	not checked	no	no
MAB_0693	356.837	-0.391064	0.18265	-2.14106	0.0322692	0.222256	Glutathione peroxidase	no	no	no	no	no	yes	not checked	yes	no
MAB_0611	111.26	-0.389932	0.255981	-1.52328	0.127687	0.469951	Cytochrome P450	no	no	no	no	no	yes	not checked	no	no
MAB_0999	45.6182	-0.389436	0.409168	-0.951776	0.341211	0.718713	Formate dehydrogenase (FDH)	no	no	no	no	no	no	not checked	no	no
MAB_0574c	247.281	-0.38935	0.22042	-1.76641	0.0773277	0.359866	LamB/YcsF family protein	no	no	no	no	no	yes	not checked	no	no
MAB_2534c	144.43	-0.387987	0.222622	-1.74281	0.0813672	0.369028	ANTAR domain-containing protein	no	no	no	no	no	yes	not checked	no	no
MAB_3068c	86.3211	-0.387012	0.285555	-1.35529	0.175324	0.542881	Possible transcriptional regulatory protein	no	no	no	no	no	yes	not checked	yes	no
MAB_4587c	462.819	-0.386842	0.155232	-2.49203	0.0127015	0.127598	Putative S-adenosyl-L-methionine-dependent methyltransferase MAB_4587c	no	no	no	no	no	yes	not checked	no	no
MAB_3193c	70.3049	-0.386239	0.398563	-0.969079	0.332506	0.714096	Transcriptional regulator, TetR family	no	no	no	no	no	yes	not checked	yes	no
MAB_1770	207.823	-0.3862	0.204997	-1.88393	0.0595747	0.315372	Uncharacterized protein	no	no	no	no	no	yes	not checked	no	no
MAB_4301c	66.9949	-0.385908	0.302269	-1.2767	0.201706	0.579805	Uncharacterized protein	no	no	no	no	no	no	not checked	no	no
MAB_3023c	120.233	-0.384224	0.262159	-1.46561	0.142754	0.493533	Glutathione S-transferase domain-containing protein	no	no	no	no	no	yes	not checked	yes	no
MAB_4483	106.644	-0.384173	0.272652	-1.40902	0.158828	0.517485	Bacteriophage protein	no	no	no	no	no	no	not checked	no	no
MAB_2087	26.9215	-0.384144	0.470185	-0.817008	0.413924	0.774117	Transposase-like protein IS3/IS911	no	no	no	no	no	yes	not checked	no	no
MAB_2288	90.3288	-0.383982	0.333009	-1.15307	0.248883	0.640441	DoxX family protein	no	no	no	no	no	yes	not checked	no	no
MAB_3107c	478.722	-0.383948	0.170629	-2.25019	0.0244368	0.187405	Possible lipoprotein LppU	no	no	no	no	no	no	not checked	no	no
MAB_4719c	134.089	-0.38243	0.326119	-1.17267	0.240927	0.63042	Uncharacterized protein	no	no	no	no	no	yes	not checked	no	no
MAB_4096c	472	-0.382418	0.166294	-2.29965	0.0214679	0.175629	Acyl-ACP thioesterase	no	no	no	no	no	yes	not checked	no	no
MAB_2107	265.496	-0.382021	0.189739	-2.0134	0.0440724	0.266763	Uncharacterized protein	no	no	no	no	no	yes	not checked	no	no
MAB_1389c	219.452	-0.381711	0.241985	-1.57742	0.114699	0.444033	Probable short-chain dehydrogenase/reductase	no	no	no	no	no	yes	not checked	no	no
MAB_4622c	196.305	-0.379457	0.21045	-1.80307	0.0713765	0.346225	5,10-methylenetetrahydrofolate reductase	no	no	no	no	no	yes	not checked	no	no
MAB_2563	218.658	-0.378912	0.228197	-1.66046	0.0968211	0.402334	Uncharacterized protein	no	no	no	no	no	yes	not checked	no	no
MAB_1015c	15.5866	-0.378822	0.733869	-0.516198	0.605716	0.888445	DUF218 domain-containing protein	no	no	no	no	no	no	not checked	no	no
MAB_0073c	33.8916	-0.378578	0.570569	-0.66351	0.507004	0.835801	Short chain dehydrogenase/reductase	no	no	no	no	no	yes	not checked	no	no
MAB_4916c	220.746	-0.378498	0.216625	-1.74725	0.0805945	0.367832	Dihydrolipoamide acetyltransferase component of pyruvate dehydrogenase complex	no	no	no	no	no	yes	not checked	no	no
MAB_1614	1817.41	-0.378024	0.172329	-2.19361	0.0282634	0.207007	Secreted protein	no	no	no	no	no	yes	not checked	no	no
MAB_0144c	85.1229	-0.377989	0.375146	-1.00758	0.313657	0.700217	Oxidoreductase EphD	no	no	no	no	no	no	not checked	no	no
MAB_3444c	44.4847	-0.377927	0.370773	-1.01929	0.308064	0.694946	Inner membrane protein	no	no	no	no	no	yes	not checked	no	no
MAB_1844	102.672	-0.376891	0.265404	-1.42007	0.155589	0.51338	Uncharacterized protein	no	no	no	no	no	yes	not checked	no	no
MAB_2976	175.999	-0.376792	0.200659	-1.87777	0.0604125	0.317711	Bacterial bifunctional deaminase-reductase C-terminal domain-containing protein	no	no	no	no	no	yes	not checked	no	no
MAB_4373	16.2575	-0.376311	0.614079	-0.612805	0.540006	0.855053	Hydratase/decarboxylase	no	no	no	no	no	no	not checked	no	no
MAB_4718	222.138	-0.375401	0.223491	-1.67971	0.0930131	0.396003	Trk system potassium uptake protein TrkA	no	no	no	no	no	no	not checked	no	no
MAB_3899c	391.746	-0.374339	0.158734	-2.35827	0.0183601	0.158616	Large ribosomal subunit protein bL33B (50S ribosomal protein L33 2)	no	no	no	no	no	no	not checked	no	no
MAB_0193c	29.957	-0.373938	0.449705	-0.831518	0.405681	0.766629	GtrA/DPMS transmembrane domain-containing protein	no	no	no	no	no	yes	not checked	no	no
MAB_1681	9.51626	-0.373871	0.775251	-0.482258	0.629623	0.895805	N-acetyltransferase domain-containing protein	no	no	no	no	no	no	not checked	no	no
MAB_3150	31.2456	-0.373803	0.51824	-0.721292	0.47073	0.816529	Membrane protein, MmpL family	no	no	no	no	no	no	not checked	no	no
MAB_4677c	263.373	-0.37289	0.201389	-1.85159	0.0640847	0.330167	Secreted protein	no	no	no	no	no	no	not checked	no	no
MAB_0395c	627.34	-0.37281	0.152389	-2.44644	0.0144274	0.136126	DNA glycosylase	no	no	no	no	no	no	not checked	no	no
MAB_4332	16.219	-0.372798	0.61296	-0.608193	0.543059	0.857429	Possible transcriptional regulatory protein TetR	no	no	no	no	no	no	not checked	no	no
MAB_0267	402.264	-0.371957	0.181783	-2.04616	0.0407402	0.256634	tRNA adenosine deaminase	no	no	no	no	no	no	not checked	no	no
MAB_2537c	47.0392	-0.371146	0.395631	-0.938111	0.348187	0.722812	Pyruvate decarboxylase	no	no	no	no	no	no	not checked	no	no
MAB_3946c	250.188	-0.370474	0.204614	-1.8106	0.0702028	0.345005	Short chain dehydrogenase/reductase	no	no	no	no	no	yes	not checked	no	no
MAB_4779	22.6705	-0.370363	0.509852	-0.726412	0.467586	0.815864	Uncharacterized protein	no	no	no	no	no	yes	not checked	yes	no
MAB_0336	40.3799	-0.370043	0.416119	-0.889273	0.373856	0.739964	Large ribosomal subunit protein bL31B (50S ribosomal protein L31 type B)	no	no	no	no	no	no	not checked	no	no
MAB_1499	2.7839	-0.370006	1.72908	-0.21399	0.830555	na	FAD dependent oxidoreductase	no	no	no	no	no	yes	not checked	no	no
MAB_3911	292.596	-0.369568	0.204536	-1.80686	0.0707837	0.345572	Serine-threonine protein kinase	no	no	no	no	no	no	not checked	no	no
MAB_2309c	112.487	-0.369512	0.265049	-1.39413	0.163279	0.524148	Transcriptional regulator	no	no	no	no	no	yes	not checked	yes	no
MAB_0433	101.9	-0.368772	0.276358	-1.3344	0.182074	0.549643	Type II secretion system protein E	no	no	no	no	no	no	not checked	no	no
MAB_3306c	15.1034	-0.368022	0.630348	-0.583838	0.559329	0.865153	DoxX family protein	no	no	no	no	no	no	not checked	no	no
MAB_3904	1112.25	-0.367773	1.05	-0.350262	0.726142	0.926597	UspA domain-containing protein	no	no	no	no	no	no	not checked	no	no
MAB_t5047	13.7185	-0.366621	0.640419	-0.572471	0.567003	0.865166	tRNA-Gly(CCC)	no	no	no	no	no	no	not checked	no	no
MAB_2832c	343.409	-0.365881	0.156862	-2.3325	0.0196743	0.165553	Bifunctional protein PyrR [Includes: Pyrimidine operon regulatory protein; Uracil phosphoribosyltransferase (UPRTase)	no	no	no	no	no	yes	not checked	no	no
MAB_4805	336.053	-0.365072	0.159918	-2.28287	0.0224381	0.179931	Metallo-beta-lactamase domain-containing protein	no	no	no	no	no	yes	not checked	no	no
MAB_1116	79.0166	-0.364707	0.298304	-1.2226	0.22148	0.605508	Metal-dependent hydrolase	no	no	no	no	no	no	not checked	no	no
MAB_0828	34.1628	-0.364644	0.467426	-0.780111	0.435326	0.791382	DoxX family protein	no	no	no	no	no	no	not checked	no	no
MAB_4428	70.6375	-0.363979	0.340006	-1.07051	0.284392	0.672749	Short chain dehydrogenase/reductase	no	no	no	no	no	yes	not checked	no	no
MAB_0278c	181.863	-0.362706	0.222892	-1.62727	0.103679	0.418706	Glutamyl-tRNA synthetase or glutamyl-Q tRNA(Asp) synthetase	no	no	no	no	no	yes	not checked	no	no
MAB_3961c	46.6948	-0.362404	0.371014	-0.976793	0.328672	0.711777	Hypothetical cytochrome P450	no	no	no	no	no	yes	not checked	yes	no
MAB_3195c	9488.93	-0.362277	0.127803	-2.83464	0.00458776	0.0601534	Elongation factor Ts (EF-Ts)	no	no	no	no	no	no	not checked	no	no
MAB_2943c	42.1014	-0.361598	0.39336	-0.919255	0.357962	0.731416	Oxidoreductase	no	no	no	no	no	yes	not checked	no	no
MAB_2684c	1260.98	-0.361519	0.12848	-2.81382	0.00489568	0.0634987	Biotin synthase	no	no	no	no	no	yes	not checked	no	no
MAB_1177	185.037	-0.361512	0.217517	-1.662	0.0965136	0.4021	Uncharacterized protein	no	no	no	no	no	yes	not checked	no	no
MAB_0465	29.6502	-0.36083	0.5424	-0.665247	0.505892	0.835152	Uncharacterized protein	no	no	no	no	no	no	not checked	no	no
MAB_2259	33.4555	-0.360531	0.514097	-0.701289	0.483123	0.823442	O-methyltransferase	no	no	no	no	no	no	not checked	no	no
MAB_0588c	88.5989	-0.360351	0.288587	-1.24868	0.211784	0.593883	Porphyromonas-type peptidyl-arginine deiminase	no	no	no	no	no	no	not checked	no	no
MAB_2792c	168.729	-0.360024	0.237487	-1.51597	0.129526	0.472349	Probable aldehyde dehydrogenase	no	no	no	no	no	no	not checked	no	no
MAB_2538c	109.177	-0.359418	0.286159	-1.25601	0.209112	0.590175	Triacylglycerol lipase	no	no	no	no	no	no	not checked	no	no
MAB_0697	495.655	-0.359231	0.168664	-2.12986	0.0331835	0.226268	Phosphoribosylformylglycinamidine synthase subunit PurS (FGAM synthase)	no	no	no	no	no	yes	not checked	yes	no
MAB_2583c	457.605	-0.358503	0.153788	-2.33115	0.0197455	0.165553	Transcription regulator, AraC family	no	no	no	no	no	yes	not checked	yes	no
MAB_1388c	957.363	-0.358314	0.193056	-1.85601	0.0634518	0.327959	Probable short-chain dehydrogenase/reductase	no	no	no	no	no	yes	not checked	no	no
MAB_4526	100.369	-0.357608	0.279507	-1.27943	0.200747	0.57844	Transmembrane protein	no	no	no	no	no	yes	not checked	no	no
MAB_4136c	1015.63	-0.357353	0.13045	-2.73939	0.00615536	0.0755602	Aldehyde dehydrogenase	no	no	no	no	no	yes	not checked	no	no
MAB_0507	810.913	-0.356829	0.133637	-2.67013	0.00758214	0.0877039	Diacylglycerol O-acyltransferase	no	no	no	no	no	yes	not checked	no	no
MAB_2313	1151.79	-0.356657	0.150004	-2.37765	0.0174232	0.152714	DUF4352 domain-containing protein	no	no	no	no	no	no	not checked	no	no
MAB_2224c	663.311	-0.356582	0.142643	-2.49982	0.0124255	0.125087	Conserved hypothetical membrane protein	no	no	no	no	no	no	not checked	no	no
MAB_2164	93.2454	-0.3564	0.338632	-1.05247	0.292585	0.682131	Putative zinc-finger domain-containing protein	no	no	no	no	no	no	not checked	no	no
MAB_3054c	32.5488	-0.355998	0.499649	-0.712497	0.476157	0.820609	Response regulator receiver domain-containing protein	no	no	no	no	no	no	not checked	no	no
MAB_3220	57.3854	-0.355059	0.906381	-0.391732	0.695256	0.914841	Lipoprotein	no	no	no	no	no	no	not checked	no	no
MAB_3811c	6118.54	-0.354978	0.124846	-2.84333	0.00446443	0.0590188	Small ribosomal subunit protein uS17	no	no	no	no	no	no	not checked	no	no
MAB_0580	193.591	-0.35466	0.240598	-1.47408	0.14046	0.49049	Probable acyl-CoA dehydrogenase FadE	no	no	no	no	no	no	not checked	no	no
MAB_3989c	269.737	-0.354504	0.228356	-1.55242	0.120562	0.457527	Transmembrane protein	no	no	no	no	no	yes	not checked	no	no
MAB_3080	259.038	-0.354333	0.190206	-1.86289	0.062478	0.325271	Antibiotic biosynthesis monooxygenase	no	no	no	no	no	no	not checked	no	no
MAB_4007c	557.482	-0.354247	0.157931	-2.24305	0.0248939	0.189648	R2-like ligand binding oxidase	no	no	no	no	no	yes	not checked	no	no
MAB_2083	265.235	-0.353965	0.17668	-2.00342	0.0451321	0.270119	SCP2 domain-containing protein	no	no	no	no	no	no	not checked	no	no
MAB_2425	1027.1	-0.353918	0.13173	-2.68669	0.00721638	0.0846956	Urease subunit alpha	no	no	no	no	no	no	not checked	no	no
MAB_4335	139.214	-0.353736	0.243006	-1.45567	0.145485	0.497881	Short-chain dehydrogenase/reductase	no	no	no	no	no	yes	not checked	no	no
MAB_2493c	128.101	-0.353599	0.244414	-1.44672	0.147975	0.500743	Similar to streptomycin adenyltransferase	no	no	no	no	no	yes	not checked	no	no
MAB_2229c	179.89	-0.353502	0.196955	-1.79484	0.0726791	0.349718	Hypothetical PE family protein	no	no	no	no	no	no	not checked	no	no
MAB_2619	231.485	-0.353399	0.227635	-1.55248	0.120547	0.457527	Probable lipid-transfer protein Ltp1 (Thiolase?)	no	no	no	no	no	no	not checked	no	no
MAB_2351c	76.0357	-0.35296	0.281489	-1.25391	0.209876	0.591328	Transcriptional regulator, TetR family	no	no	no	no	no	yes	not checked	no	no
MAB_2380c	185.985	-0.352869	0.194329	-1.81584	0.0693954	0.343826	Transcriptional regulator, TetR family	no	no	no	no	no	yes	not checked	yes	no
MAB_4549c	173.572	-0.352717	0.225737	-1.56251	0.118168	0.452006	TIGR04338 family metallohydrolase	no	no	no	no	no	no	not checked	no	no
MAB_0843	9.24857	-0.352716	0.81975	-0.430273	0.666997	0.90761	Lipoprotein	no	no	no	no	no	no	not checked	no	no
MAB_2861	243.415	-0.352488	0.211996	-1.66271	0.0963705	0.4021	Permease	no	no	no	no	no	yes	not checked	no	no
MAB_0724c	145.883	-0.352336	0.229659	-1.53417	0.124988	0.464433	Amidase AmiC	no	no	no	no	no	yes	not checked	no	no
MAB_4446	57.3525	-0.352323	0.340563	-1.03453	0.300887	0.691053	TIGR03086 family protein	no	no	no	no	no	yes	not checked	no	no
MAB_1185c	717.087	-0.351972	0.136071	-2.58668	0.00969043	0.104318	Probable enoyl-CoA hydratase	no	no	no	no	no	yes	not checked	no	no
MAB_4817	557.28	-0.351247	0.155967	-2.25206	0.0243184	0.187405	NERD domain-containing protein	no	no	no	no	no	no	not checked	no	no
MAB_3103c	573.485	-0.351162	0.154858	-2.26764	0.023351	0.182708	Short chain dehydrogenase/reductase	no	no	no	no	no	yes	not checked	no	no
MAB_4584c	412.96	-0.350889	0.176483	-1.98823	0.0467865	0.276911	Putative S-adenosyl-L-methionine-dependent methyltransferase MAB_4584c	no	no	no	no	no	yes	not checked	no	no
MAB_4167	67.936	-0.350174	0.341577	-1.02517	0.305283	0.693035	DUF35 domain-containing protein	no	no	no	no	no	no	not checked	no	no
MAB_3924c	157.283	-0.349951	0.274798	-1.27349	0.202846	0.579973	Transcriptional regulator, TetR family	no	no	no	no	no	yes	not checked	no	no
MAB_0529c	65.0878	-0.349122	0.379653	-0.919582	0.357791	0.73139	Coenzyme Q (Ubiquinone) biosynthesis protein Coq4	no	no	no	no	no	no	not checked	no	no
MAB_2225c	1012.68	-0.348566	0.146047	-2.38667	0.0170019	0.152111	Probable peptidase	no	no	no	no	no	no	not checked	no	no
MAB_0756c	311.711	-0.348159	0.185665	-1.8752	0.0607648	0.318866	HTH tetR-type domain-containing protein	no	no	no	no	no	yes	not checked	no	no
MAB_0499	29.6519	-0.348053	0.498563	-0.698113	0.485107	0.824641	TetR-family transcriptional regulator	no	no	no	no	no	no	not checked	no	no
MAB_4651c	366.843	-0.347317	0.168358	-2.06297	0.0391151	0.2508	L-carnitine dehydratase	no	no	no	no	no	yes	not checked	no	no
MAB_2257	184.107	-0.347066	0.213713	-1.62398	0.10438	0.419963	Probable polyketide synthase	no	no	no	no	no	no	not checked	no	no
MAB_0815	27.8546	-0.346585	0.464219	-0.746598	0.455306	0.805786	Amino acid permease	no	no	no	no	no	no	not checked	no	no
MAB_t5027	4.01562	-0.345922	1.2482	-0.277137	0.781675	na	tRNA-Asn(GTT)	no	no	no	no	no	no	not checked	no	no
MAB_0848c	132.439	-0.345903	0.266399	-1.29844	0.194137	0.569047	Secreted protein	no	no	no	no	no	yes	not checked	no	no
MAB_0352	879.801	-0.345805	0.129498	-2.67034	0.00757734	0.0877039	PknH-like extracellular domain-containing protein	no	no	no	no	no	yes	not checked	yes	no
MAB_2542	49.4936	-0.345795	0.359191	-0.962705	0.335696	0.714764	Pyridoxamine 5'-phosphate oxidase putative domain-containing protein	no	no	no	no	no	yes	not checked	no	no
MAB_0245c	295.03	-0.345439	0.177294	-1.9484	0.0513671	0.289436	Secreted protein	no	no	no	no	no	yes	not checked	yes	no
MAB_3655c	3362.51	-0.345357	0.139805	-2.47028	0.0135009	0.133128	Glycerol-3-phosphate dehydrogenase	no	no	no	no	no	yes	not checked	no	no
MAB_3119c	37.8454	-0.34511	0.423626	-0.814656	0.415269	0.775729	Possible carboxymuconolactone decarboxylase	no	no	no	no	no	yes	not checked	no	no
MAB_2174	101.422	-0.344612	0.335401	-1.02746	0.304202	0.691623	Uncharacterized protein	no	no	no	no	no	no	not checked	no	no
MAB_4812c	22.5729	-0.344475	0.549208	-0.627222	0.530514	0.849265	Uncharacterized protein	no	no	no	no	no	yes	not checked	no	no
MAB_4336	799.547	-0.344266	0.14111	-2.43971	0.014699	0.138148	Probable acyl-CoA dehydrogenase FadE	no	no	no	no	no	no	not checked	no	no
MAB_1269	11.8989	-0.343823	0.776814	-0.442606	0.65805	0.90398	Conserved hypothetical transmembrane protein	no	no	no	no	no	no	not checked	no	no
MAB_0951	125.267	-0.343793	0.239132	-1.43767	0.150528	0.505473	Aminoglycoside phosphotransferase	no	no	no	no	no	yes	not checked	no	no
MAB_0920	61.5639	-0.343708	0.348703	-0.985677	0.324291	0.707877	Repressor in the phenylacetic acid catabolism	no	no	no	no	no	yes	not checked	no	no
MAB_4168	52.7189	-0.343675	0.392272	-0.876112	0.380969	0.744305	Lipid-transfer protein	no	no	no	no	no	no	not checked	no	no
MAB_1632c	574.648	-0.343554	0.149839	-2.29282	0.0218581	0.177372	Transmembrane protein	no	no	no	no	no	yes	not checked	no	no
MAB_4589c	752.405	-0.342896	0.128137	-2.67601	0.00745055	0.0868088	Phosphotransferase	no	no	no	no	no	yes	not checked	no	no
MAB_4329c	113.426	-0.342704	0.270533	-1.26678	0.205235	0.585038	ER-bound oxygenase mpaB/mpaB'/Rubber oxygenase catalytic domain-containing protein	no	no	no	no	no	yes	not checked	no	no
MAB_t5010	29.3168	-0.342385	0.447239	-0.765553	0.443942	0.797369	tRNA-Thr(CGT)	no	no	no	no	no	no	not checked	no	no
MAB_0832	472.767	-0.341854	0.15721	-2.1745	0.0296675	0.212125	Transcriptional regulator, TetR family	no	no	no	no	no	no	not checked	no	no
MAB_4010c	431.629	-0.341651	0.156565	-2.18216	0.0290976	0.210237	Diacylglycerol kinase catalytic domain protein	no	no	no	no	no	yes	not checked	no	no
MAB_1769	121.758	-0.340885	0.244907	-1.3919	0.163953	0.525261	Uncharacterized protein	no	no	no	no	no	no	not checked	no	no
MAB_2553	259.545	-0.340811	0.190999	-1.78436	0.0743655	0.353255	Integral membrane protein	no	no	no	no	no	yes	not checked	no	no
MAB_4020c	70.8066	-0.340303	0.328614	-1.03557	0.300403	0.690653	Probable oxidoreductase	no	no	no	no	no	no	not checked	no	no
MAB_3882c	295.394	-0.340129	0.187446	-1.81454	0.0695939	0.343826	Glycerol-3-phosphate dehydrogenase	no	no	no	no	no	no	not checked	no	no
MAB_1549c	1435.35	-0.340105	0.151167	-2.24986	0.0244576	0.187405	RNA binding protein, contains S1 domain	no	no	no	no	no	no	not checked	no	no
MAB_3876c	5987.57	-0.339777	0.133032	-2.5541	0.0106462	0.11167	Large ribosomal subunit protein bL12 (50S ribosomal protein L7/L12)	no	no	no	no	no	no	not checked	no	no
MAB_4727c	198.652	-0.339707	0.225665	-1.50536	0.132232	0.475561	Restriction endonuclease type IV Mrr domain-containing protein	no	no	no	no	no	yes	not checked	yes	no
MAB_3235c	50.26	-0.339329	0.359864	-0.942938	0.345713	0.720419	Uncharacterized protein	no	no	no	no	no	no	not checked	no	no
MAB_4765	414.552	-0.339172	0.173419	-1.95579	0.0504893	0.28763	Regulatory protein, TetR	no	no	no	no	no	no	not checked	no	no
MAB_0079c	14.3635	-0.33909	0.641964	-0.528207	0.597356	0.884075	Ferredoxin	no	no	no	no	no	no	not checked	no	no
MAB_4650c	307.625	-0.338735	0.175275	-1.93259	0.0532872	0.293049	Pyruvate carboxyltransferase	no	no	no	no	no	yes	not checked	no	no
MAB_1654	259.868	-0.338653	0.208634	-1.62319	0.104549	0.420294	Probable sulfate ABC transporter, permease protein CysW	no	no	no	no	no	yes	not checked	no	no
MAB_2764c	165.036	-0.338615	0.202019	-1.67616	0.0937073	0.397636	Transcriptional regulator, LysR family	no	no	no	no	no	yes	not checked	no	no
MAB_1073c	215.728	-0.338418	0.206203	-1.64119	0.100758	0.413339	Probable acyl-CoA dehydrogenase FadE	no	no	no	no	no	yes	not checked	no	no
MAB_1343	98.9634	-0.337812	0.293346	-1.15158	0.249493	0.641667	HNH nuclease domain-containing protein	no	no	no	no	no	yes	not checked	yes	no
MAB_2963	253.969	-0.337427	0.174953	-1.92867	0.053772	0.294782	Carboxylic acid reductase (CAR)	no	no	no	no	no	yes	not checked	no	no
MAB_0857	82.9411	-0.337419	0.310132	-1.08799	0.276602	0.668726	Monooxygenase	no	no	no	no	no	yes	not checked	no	no
MAB_4169	109.64	-0.337356	0.297224	-1.13503	0.256365	0.649619	Possible lipid carrier protein or keto acyl-COA thiolase	no	no	no	no	no	no	not checked	no	no
MAB_4319	10.8124	-0.337007	0.851978	-0.395559	0.692431	0.913484	Uncharacterized protein	no	no	no	no	no	yes	not checked	yes	no
MAB_2230c	463.744	-0.336211	0.165246	-2.03461	0.04189	0.259133	Hypothetical PPE family protein	no	no	no	no	no	no	not checked	no	no
MAB_2273	93.332	-0.336015	0.322975	-1.04038	0.298166	0.688141	MFS transporter	no	no	no	no	no	no	not checked	no	no
MAB_2039	98.8633	-0.335921	0.284641	-1.18016	0.237937	0.625993	Probable lipase LipH (Carboxylesterase)	no	no	no	no	no	no	not checked	no	no
MAB_3108c	682.867	-0.335561	0.184249	-1.82123	0.0685719	0.342895	Small ribosomal subunit protein uS15 (30S ribosomal protein S15)	no	no	no	no	no	no	not checked	no	no
MAB_3896c	2122.68	-0.333785	0.117444	-2.84208	0.00448208	0.0590898	UPF0336 protein MAB_3896c	no	no	no	no	no	no	not checked	no	no
MAB_1742	44.9311	-0.333417	0.378021	-0.882006	0.377774	0.741557	HTH cro/C1-type domain-containing protein	no	no	no	no	no	no	not checked	no	no
MAB_3983c	1170.42	-0.332497	0.142979	-2.3255	0.020045	0.16688	Lipoprotein	no	no	no	no	no	yes	not checked	no	no
MAB_3439	32.6737	-0.332431	0.441376	-0.75317	0.451348	0.802619	Pyrimidine dimer DNA glycosylase	no	no	no	no	no	yes	not checked	no	no
MAB_0380	484.341	-0.33223	0.160783	-2.06632	0.0387978	0.250637	Probable short-chain dehydrogenase/reductase	no	no	no	no	no	yes	not checked	no	no
MAB_0505c	355.685	-0.332181	0.157837	-2.10458	0.0353281	0.236529	Glycosyl transferase	no	no	no	no	no	yes	not checked	no	no
MAB_3999	1017.6	-0.331782	0.183284	-1.81021	0.0702628	0.345005	Haemophore haem-binding domain-containing protein	no	no	no	no	no	no	not checked	no	no
MAB_4799c	52.4627	-0.331304	0.356093	-0.930385	0.352172	0.727738	Methyltransferase domain-containing protein	no	no	no	no	no	yes	not checked	no	no
MAB_2654	66.6596	-0.330929	0.321129	-1.03052	0.302768	0.691137	Monooxygenase	no	no	no	no	no	no	not checked	no	no
MAB_0503	292.956	-0.330674	0.190815	-1.73296	0.0831033	0.373419	Probable UDP-glucose 4-epimerase GalE1	no	no	no	no	no	yes	not checked	no	no
MAB_3539	2321.84	-0.330502	0.115157	-2.87001	0.0041046	0.0554813	Transcriptional regulator WhiB	no	no	no	no	no	yes	not checked	no	no
MAB_2455c	166.86	-0.329467	0.213351	-1.54425	0.122528	0.459261	Phosphoserine phosphatase	no	no	no	no	no	yes	not checked	no	no
MAB_3161c	1477.7	-0.329301	0.116912	-2.81666	0.00485265	0.0631107	Alpha/beta hydrolase	no	no	no	no	no	yes	not checked	no	no
MAB_2215	80.5269	-0.328948	0.279697	-1.17609	0.23956	0.627868	Uncharacterized protein	no	no	no	no	no	yes	not checked	no	no
MAB_2117	347.841	-0.328722	0.169298	-1.94167	0.0521767	0.291418	Hypothetical short-chain dehydrogenase/reductase	no	no	no	no	no	yes	not checked	no	no
MAB_1196	13749.9	-0.328478	0.117267	-2.80112	0.00509251	0.0655218	Proline-rich antigen (36 kDa antigen)	no	no	no	no	no	no	not checked	no	no
MAB_4946	72.8018	-0.32846	0.34715	-0.94616	0.344067	0.71893	Transcriptional regulator, TetR	no	no	no	no	no	yes	not checked	no	no
MAB_3898c	2554.77	-0.328236	0.128484	-2.55468	0.0106286	0.11167	UPF0336 protein MAB_3898c	no	no	no	no	no	yes	not checked	no	no
MAB_0831	521.487	-0.328131	0.137879	-2.37985	0.0173197	0.152426	Cyclase	no	no	no	no	no	yes	not checked	yes	no
MAB_0317	1313.87	-0.327972	0.121189	-2.70629	0.00680403	0.080842	Polyketide cyclase / dehydrase and lipid transport	no	no	no	no	no	yes	not checked	no	no
MAB_4713	220.242	-0.327903	0.22174	-1.47877	0.139202	0.489492	Similarity with Glyoxalase/Bleomycin resistance protein	no	no	no	no	no	yes	not checked	no	no
MAB_4339c	993.317	-0.327857	0.13864	-2.36481	0.0180393	0.156694	Saccharopine dehydrogenase NADP binding domain-containing protein	no	no	no	no	no	yes	not checked	no	no
MAB_1559	13.8255	-0.327465	0.711973	-0.459941	0.645559	0.90053	Single-stranded DNA-binding protein	no	no	no	no	no	no	not checked	no	no
MAB_4548	674.098	-0.327203	0.151644	-2.15771	0.0309506	0.21791	Probable O-methyltransferase	no	no	no	no	no	yes	not checked	no	no
MAB_0341	153.899	-0.326632	0.221255	-1.47627	0.139872	0.489709	Transcriptional regulator, TetR family	no	no	no	no	no	yes	not checked	no	no
MAB_t5009c	73.3409	-0.326498	0.31774	-1.02756	0.304155	0.691623	tRNA-Pro(CGG)	no	no	no	no	no	no	not checked	no	no
MAB_4179c	82.7281	-0.3263	0.35153	-0.928227	0.35329	0.727738	DUF1214 domain-containing protein	no	no	no	no	no	no	not checked	no	no
MAB_4137c	232.994	-0.325574	0.206579	-1.57603	0.115019	0.444556	Aspartate/tyrosine/aromatic aminotransferase	no	no	no	no	no	yes	not checked	no	no
MAB_p21c	146.514	-0.325283	0.287492	-1.13145	0.257866	0.652004	Abi-like protein	no	no	no	no	no	no	not checked	no	no
MAB_0744	1370.91	-0.325131	0.138314	-2.35066	0.0187401	0.161189	Probable transcriptional regulatory protein	no	no	no	no	no	yes	not checked	no	no
MAB_1766	21.0964	-0.32503	0.636648	-0.510533	0.609678	0.88916	Uncharacterized protein	no	no	no	no	no	yes	not checked	no	no
MAB_1224	9.40231	-0.324704	0.805386	-0.403165	0.686826	0.910662	Uncharacterized protein	no	no	no	no	no	no	not checked	no	no
MAB_0594c	167.074	-0.324441	0.221911	-1.46203	0.143733	0.495775	Probable acyl-CoA dehydrogenase FadE	no	no	no	no	no	no	not checked	no	no
MAB_2913	39.4731	-0.324274	0.43745	-0.741283	0.458522	0.807911	TetR-family regulatory protein	no	no	no	no	no	yes	not checked	no	no
MAB_2163	140.393	-0.32377	0.271339	-1.19323	0.232779	0.617808	RNA polymerase sigma factor	no	no	no	no	no	yes	not checked	no	no
MAB_2929c	230.557	-0.323514	0.187726	-1.72333	0.0848291	0.377961	Uricase	no	no	no	no	no	no	not checked	no	no
MAB_4276c	255.627	-0.323363	0.191732	-1.68653	0.0916934	0.392782	Probable conserved lipoprotein DsbF	no	no	no	no	no	yes	not checked	no	no
MAB_4818	38.5303	-0.323269	0.438564	-0.737108	0.461057	0.809629	Uncharacterized protein	no	no	no	no	no	yes	not checked	yes	no
MAB_4768c	276.868	-0.323161	0.18642	-1.73351	0.0830058	0.373419	Membrane protein, MmpL	no	no	no	no	no	no	not checked	no	no
MAB_3520c	112.17	-0.323077	0.273224	-1.18246	0.237022	0.62588	Possible transcriptional regulatory protein	no	no	no	no	no	yes	not checked	no	no
MAB_3010	108.831	-0.322932	0.255393	-1.26445	0.206068	0.586055	Uncharacterized protein	no	no	no	no	no	no	not checked	no	no
MAB_0029c	239.874	-0.322788	0.216834	-1.48864	0.136581	0.485382	Cell division protein CrgA	no	no	no	no	no	yes	not checked	yes	no
MAB_0030	134.248	-0.322738	0.230267	-1.40158	0.16104	0.520496	Uncharacterized protein	no	no	no	no	no	yes	not checked	no	no
MAB_3082	593.308	-0.322704	0.180633	-1.78651	0.0740162	0.351943	S-adenosyl-L-methionine-dependent methyltransferase	no	no	no	no	no	no	not checked	no	no
MAB_2946c	38.9996	-0.322655	0.454046	-0.710621	0.477319	0.820775	Alpha/beta hydrolase fold	no	no	no	no	no	no	not checked	no	no
MAB_1202c	194.405	-0.32198	0.221506	-1.4536	0.146058	0.497928	DUF4307 domain-containing protein	no	no	no	no	no	yes	not checked	no	no
MAB_2312	1837.21	-0.321783	0.121475	-2.64897	0.00807378	0.0916298	UspA domain-containing protein	no	no	no	no	no	yes	not checked	no	no
MAB_4878c	62.0842	-0.320784	0.359648	-0.891938	0.372426	0.739884	3-hydroxyisobutyrate dehydrogenase/ 6-phosphogluconate dehydrogenase	no	no	no	no	no	no	not checked	no	no
MAB_4541	37.848	-0.320381	0.423887	-0.755816	0.449759	0.801274	Transcriptional regulator, TetR family	no	no	no	no	no	yes	not checked	no	no
MAB_2038	39.6128	-0.320379	0.452801	-0.707549	0.479225	0.822458	Transport protein	no	no	no	no	no	yes	not checked	no	no
MAB_4406	50.8659	-0.320318	0.3847	-0.832643	0.405046	0.766629	Isochorismatase/Phenazine biosynthesis protein PhzD	no	no	no	no	no	yes	not checked	no	no
MAB_3793c	5322.24	-0.319857	0.130905	-2.44343	0.0145482	0.136998	Large ribosomal subunit protein uL15 (50S ribosomal protein L15)	no	no	no	no	no	no	not checked	no	no
MAB_0573	258.331	-0.318757	0.182792	-1.74382	0.0811897	0.369028	Glycerophosphoryl diester phosphodiesterase (GlpQ)	no	no	no	no	no	yes	not checked	no	no
MAB_2512	313.359	-0.318502	0.238382	-1.3361	0.181517	0.549376	STAS domain-containing protein	no	no	no	no	no	yes	not checked	no	no
MAB_3121c	31.9247	-0.318414	0.453401	-0.702278	0.482506	0.823442	DUF2277 domain-containing protein	no	no	no	no	no	yes	not checked	no	no
MAB_4494c	61.8691	-0.318122	0.349242	-0.910894	0.362351	0.734162	Copper resistance D domain-containing protein	no	no	no	no	no	no	not checked	no	no
MAB_3873c	156.351	-0.31795	0.222588	-1.42842	0.15317	0.510067	DUF4126 domain-containing protein	no	no	no	no	no	yes	not checked	no	no
MAB_4214c	518.158	-0.316639	0.137561	-2.30182	0.0213454	0.17528	ABC transporter, membrane protein	no	no	no	no	no	no	not checked	no	no
MAB_1338	24.1696	-0.316595	0.524124	-0.604045	0.545813	0.858151	Membrane efflux protein	no	no	no	no	no	no	not checked	no	no
MAB_4367c	21.6306	-0.316384	0.546775	-0.578637	0.562834	0.865166	Hypothetical biphenyl dioxygenase beta subunit	no	no	no	no	no	yes	not checked	no	no
MAB_2662	203.852	-0.315616	0.224675	-1.40477	0.160091	0.519109	Probable peroxidoxin BcpB	no	no	no	no	no	yes	not checked	no	no
MAB_1852c	403.939	-0.3154	0.159283	-1.98013	0.0476892	0.278146	Hypothetical isochorismatase hydrolase	no	no	no	no	no	yes	not checked	no	no
MAB_4016c	7.8989	-0.314989	1.07591	-0.292765	0.769702	0.941963	Polyketide cyclase / dehydrase and lipid transport	no	no	no	no	no	no	not checked	no	no
MAB_1302	303.696	-0.314475	0.183966	-1.70942	0.0873734	0.381872	HhH-GPD domain-containing protein	no	no	no	no	no	yes	not checked	no	no
MAB_4388	124.262	-0.314241	0.242329	-1.29675	0.194716	0.570283	Probable zinc-containing alcohol dehydrogenase	no	no	no	no	no	no	not checked	no	no
MAB_0562c	1332.08	-0.314203	0.117962	-2.6636	0.00773084	0.0889971	DNA integrity scanning protein DisA (Cyclic di-AMP synthase) (c-di-AMP synthase) (Diadenylate cyclase)	no	no	no	no	no	yes	not checked	no	no
MAB_0255	505.246	-0.314141	0.141506	-2.21999	0.0264197	0.197716	Acyl-CoA dehydrogenase	no	no	no	no	no	yes	not checked	no	no
MAB_1411	127.401	-0.313527	0.291568	-1.07531	0.282234	0.672749	Mechanosensitive ion channel	no	no	no	no	no	yes	not checked	no	no
MAB_0705	452.087	-0.313374	0.18584	-1.68625	0.0917472	0.392782	DoxX family protein	no	no	no	no	no	yes	not checked	no	no
MAB_3897c	1932.17	-0.312378	0.127511	-2.44981	0.0142933	0.13566	MaoC-like domain-containing protein	no	no	no	no	no	no	not checked	no	no
MAB_0188c	22.4892	-0.311363	0.530016	-0.58746	0.556895	0.864469	Uncharacterized protein	no	no	no	no	no	no	not checked	no	no
MAB_2298	441.833	-0.310413	0.188531	-1.64648	0.099665	0.409904	Dephospho-CoA kinase	no	no	no	no	no	yes	not checked	no	no
MAB_1159	635.567	-0.310196	0.161905	-1.91591	0.0553766	0.300328	Iron permease FTR1	no	no	no	no	no	yes	not checked	no	no
MAB_1137c	97.7155	-0.309993	0.301324	-1.02877	0.303588	0.691623	Membrane protein, MmpL family	no	no	no	no	no	no	not checked	no	no
MAB_t5044c	50.3839	-0.309332	0.393991	-0.785125	0.43238	0.788709	tRNA-Met(CAT)	no	no	no	no	no	no	not checked	no	no
MAB_4052c	115.407	-0.30831	0.249542	-1.2355	0.216644	0.598755	Lipase/esterase	no	no	no	no	no	no	not checked	no	no
MAB_1012c	1716.18	-0.307238	0.143353	-2.14323	0.0320949	0.222005	YrbE family protein	no	no	no	no	no	yes	not checked	yes	no
MAB_3570c	42.333	-0.306708	0.430776	-0.711989	0.476472	0.820609	4'-phosphopantetheinyl transferase	no	no	no	no	no	no	not checked	no	no
MAB_4003c	2080.63	-0.306444	0.118258	-2.59131	0.00956101	0.103156	UDP-glucose 4-epimerase GalE1	no	no	no	no	no	yes	not checked	no	no
MAB_1651	64.9755	-0.306386	0.317674	-0.964464	0.334813	0.714096	Transmembrane protein	no	no	no	no	no	yes	not checked	no	no
MAB_0694	127.151	-0.306319	0.313191	-0.978059	0.328045	0.711381	Deacetylase	no	no	no	no	no	yes	not checked	yes	no
MAB_2131	137.338	-0.30607	0.221062	-1.38455	0.166191	0.529181	Phosphoribosyl-ATP pyrophosphatase (PRA-PH)	no	no	no	no	no	yes	not checked	no	no
MAB_0337c	1911.37	-0.305998	0.106195	-2.88146	0.00395839	0.0544222	2-isopropylmalate synthase	no	no	no	no	no	no	not checked	no	no
MAB_0261	272.734	-0.305764	0.203635	-1.50153	0.133219	0.477353	Probable amino acid ABC transporter, substrate binding	no	no	no	no	no	yes	not checked	no	no
MAB_0986	251.105	-0.305736	0.202319	-1.51116	0.130749	0.473767	Transcriptional regulator, ArsR family	no	no	no	no	no	yes	not checked	no	no
MAB_0711	243.784	-0.305626	0.214092	-1.42754	0.153423	0.510067	Bacterial SCP orthologue domain-containing protein	no	no	no	no	no	yes	not checked	no	no
MAB_4053c	83.3913	-0.305231	0.310404	-0.983335	0.325442	0.708677	Short chain dehydrogenase/reductase	no	no	no	no	no	yes	not checked	no	no
MAB_0913c	119.437	-0.305047	0.268359	-1.13671	0.255658	0.648327	Pyridine nucleotide-disulphide oxidoreductase family	no	no	no	no	no	yes	not checked	no	no
MAB_3752c	6724.95	-0.30449	0.134818	-2.25853	0.0239128	0.186195	Large ribosomal subunit protein uL13 (50S ribosomal protein L13)	no	no	no	no	no	yes	not checked	no	no
MAB_1204	100.833	-0.30446	0.295133	-1.0316	0.302259	0.691137	Secreted protein	no	no	no	no	no	no	not checked	no	no
MAB_0158c	69.611	-0.304272	0.337552	-0.901407	0.367372	0.737895	ABC transporter, ATP-binding protein	no	no	no	no	no	yes	not checked	no	no
MAB_1990	161.632	-0.303991	0.228935	-1.32785	0.184228	0.552595	DNA-binding protein	no	no	no	no	no	no	not checked	no	no
MAB_0377	198.446	-0.303696	0.19929	-1.52389	0.127536	0.469951	Transcriptional regulator, TetR family	no	no	no	no	no	yes	not checked	no	no
MAB_0619	141.343	-0.303473	0.219156	-1.38474	0.166133	0.529181	Uncharacterized protein	no	no	no	no	no	yes	not checked	no	no
MAB_0614	325.042	-0.303336	0.179557	-1.68936	0.0911513	0.392421	Probable acyl-CoA dehydrogenase FadE	no	no	no	no	no	yes	not checked	no	no
MAB_3086	79.5967	-0.303078	0.314281	-0.964354	0.334869	0.714096	Lipid/polyisoprenoid-binding YceI-like domain-containing protein	no	no	no	no	no	yes	not checked	no	no
MAB_2565c	14.6258	-0.302267	0.751058	-0.402456	0.687349	0.910662	Transcriptional regulator, ArsR family	no	no	no	no	no	no	not checked	no	no
MAB_3475c	753.59	-0.302263	0.126853	-2.38278	0.0171826	0.152209	Cell division ATP-binding protein FtsE	no	no	no	no	no	no	not checked	no	no
MAB_2951c	48.5423	-0.302194	0.435065	-0.694594	0.48731	0.825177	Probable lipid-transfer protein Ltp1	no	no	no	no	no	no	not checked	no	no
MAB_3528c	225.811	-0.30218	0.202474	-1.49244	0.135585	0.483992	ATP-binding protein	no	no	no	no	no	yes	not checked	no	no
MAB_0949c	258.526	-0.301758	0.194782	-1.54921	0.121331	0.458997	Hypothetical aminotransferase	no	no	no	no	no	no	not checked	no	no
MAB_4265c	1922.41	-0.301569	0.115348	-2.61442	0.0089379	0.0979708	Chaperone protein ClpB	no	no	no	no	no	yes	not checked	no	no
MAB_4402	119.1	-0.301351	0.302389	-0.996568	0.318974	0.703612	Heat shock protein Hsp20	no	no	no	no	no	yes	not checked	yes	no
MAB_0358	103.044	-0.301304	0.274087	-1.0993	0.271637	0.66699	Hypothetical conserved membrane protein PknM or conserved lipoprotein LppH	no	no	no	no	no	yes	not checked	no	no
MAB_2457c	721.069	-0.301215	0.131012	-2.29913	0.0214974	0.175629	TetR family transcriptional regulator	no	no	no	no	no	yes	not checked	no	no
MAB_0591	56.356	-0.301186	0.340415	-0.884761	0.376285	0.740357	Probable rifampin adp-ribosyl transferase	no	no	no	no	no	no	not checked	no	no
MAB_3901	25.5144	-0.300606	0.505885	-0.594219	0.552366	0.862603	Peptidase C56 PfpI	no	no	no	no	no	no	not checked	no	no
MAB_3799c	190.381	-0.299857	0.191851	-1.56297	0.11806	0.451954	PknF protein	no	no	no	no	no	yes	not checked	no	no
MAB_2130	551.003	-0.29965	0.181281	-1.65296	0.0983396	0.406888	Hydrolase	no	no	no	no	no	yes	not checked	no	no
MAB_4340c	1182.05	-0.29955	0.12222	-2.45091	0.0142495	0.13566	Probable fatty-acid-CoA synthetase FadD	no	no	no	no	no	yes	not checked	no	no
MAB_0626	632.269	-0.299013	0.149106	-2.00538	0.0449224	0.269876	4-hydroxy-2-oxovalerate aldolase 1 (HOA 1)	no	no	no	no	no	no	not checked	no	no
MAB_0130	845.208	-0.298651	0.120516	-2.4781	0.0132084	0.13078	Hydrolase	no	no	no	no	no	yes	not checked	no	no
MAB_3102c	154.818	-0.298289	0.219207	-1.36076	0.173589	0.54031	Monooxygenase	no	no	no	no	no	no	not checked	no	no
MAB_3398	52.7783	-0.297935	0.343775	-0.866659	0.386129	0.747772	Deazaflavin-dependent nitroreductase family protein	no	no	no	no	no	no	not checked	no	no
MAB_3151	18.8796	-0.297664	0.639713	-0.465308	0.641711	0.900065	TetR-family transcriptional regulator	no	no	no	no	no	yes	not checked	yes	no
MAB_2211c	569.396	-0.297624	0.160825	-1.85061	0.0642254	0.330538	Membrane protein, MmpS	no	no	no	no	no	yes	not checked	no	no
MAB_4572c	935.915	-0.29762	0.134789	-2.20804	0.0272416	0.202517	Coenzyme Q-binding protein COQ10 START domain-containing protein	no	no	no	no	no	yes	not checked	no	no
MAB_3474c	1563.53	-0.297453	0.130173	-2.28505	0.0223099	0.179893	Cell division protein FtsX	no	no	no	no	no	no	not checked	no	no
MAB_1882c	30.2129	-0.297437	0.482848	-0.616006	0.537891	0.853671	DoxX family protein	no	no	no	no	no	no	not checked	no	no
MAB_1238	250.942	-0.297202	0.221585	-1.34125	0.179838	0.54745	Uncharacterized protein	no	no	no	no	no	yes	not checked	no	no
MAB_4368c	58.0243	-0.296974	0.386429	-0.76851	0.442184	0.797369	Hypothetical rubredoxin/ferredoxin reductase	no	no	no	no	no	no	not checked	no	no
MAB_4846	7.61111	-0.29694	0.960562	-0.309132	0.757221	0.936697	Transmembrane protein	no	no	no	no	no	yes	not checked	no	no
MAB_3605	92.3809	-0.296872	0.279093	-1.0637	0.287463	0.675097	Exonuclease	no	no	no	no	no	yes	not checked	no	no
MAB_3966c	115.545	-0.296638	0.284503	-1.04265	0.297109	0.687601	Probable dehydrogenase/reductase	no	no	no	no	no	no	not checked	no	no
MAB_1605	460.229	-0.296581	0.16424	-1.80578	0.0709529	0.345572	Integral membrane protein	no	no	no	no	no	no	not checked	no	no
MAB_3907c	549.852	-0.296296	0.143469	-2.06522	0.0389017	0.250637	Regulatory protein, LuxR	no	no	no	no	no	no	not checked	no	no
MAB_1850c	157.802	-0.295887	0.251416	-1.17688	0.239243	0.627379	PASTA domain-containing protein	no	no	no	no	no	yes	not checked	no	no
MAB_2606c	36.0613	-0.295858	0.573241	-0.516114	0.605775	0.888445	Transcriptional regulator, TetR family	no	no	no	no	no	no	not checked	no	no
MAB_1317	443.322	-0.294426	0.155631	-1.89182	0.0585154	0.311823	Integral membrane protein	no	no	no	no	no	yes	not checked	no	no
MAB_4725	134.132	-0.294124	0.269093	-1.09302	0.274385	0.667996	Probable peptidase	no	no	no	no	no	yes	not checked	yes	no
MAB_1714	141.154	-0.294075	0.268558	-1.09501	0.27351	0.667996	Energy-coupling factor transporter transmembrane protein EcfT	no	no	no	no	no	no	not checked	no	no
MAB_3147c	24.9606	-0.293848	0.527687	-0.55686	0.577623	0.874614	Probable conserved polyketide synthase associated protein	no	no	no	no	no	no	not checked	no	no
MAB_4811c	14.194	-0.293162	0.692983	-0.423043	0.672264	0.907731	Resolvase	no	no	no	no	no	no	not checked	no	no
MAB_2903	13.0691	-0.292702	0.74679	-0.391946	0.695098	0.914841	Intersectin-EH binding protein Ibp1	no	no	no	no	no	yes	not checked	no	no
MAB_4231	431.932	-0.292593	0.163609	-1.78837	0.0737171	0.351724	Beta-lactamase-like protein	no	no	no	no	no	yes	not checked	no	no
MAB_0829	33.7263	-0.292207	0.447646	-0.652764	0.513909	0.841873	Oxidoreductase	no	no	no	no	no	yes	not checked	no	no
MAB_3936c	97.2139	-0.292192	0.26135	-1.11801	0.263563	0.658842	Probable phosphoglycerate mutase	no	no	no	no	no	yes	not checked	no	no
MAB_2226c	799.603	-0.291997	0.147889	-1.97444	0.0483315	0.280544	Conserved hypothetical transmembrane protein	no	no	no	no	no	no	not checked	no	no
MAB_0836c	191.092	-0.29176	0.189291	-1.54133	0.123236	0.46048	Enoyl-CoA hydratase/isomerase	no	no	no	no	no	no	not checked	no	no
MAB_0020	2272.61	-0.291722	0.129392	-2.25455	0.0241615	0.187223	DUF3566 domain-containing protein	no	no	no	no	no	yes	not checked	no	no
MAB_4460	44.1892	-0.291566	0.368418	-0.7914	0.428711	0.786161	Lipoprotein	no	no	no	no	no	yes	not checked	no	no
MAB_2261c	83.2018	-0.290953	0.301253	-0.965812	0.334138	0.714096	Hypothetical ABC transporter ATP-binding protein	no	no	no	no	no	no	not checked	no	no
MAB_0609c	69.1548	-0.290067	0.312924	-0.926955	0.35395	0.727738	Deazaflavin-dependent nitroreductase	no	no	no	no	no	yes	not checked	no	no
MAB_3498c	3632.4	-0.289786	0.108	-2.68321	0.00729199	0.0851677	UPF0182 protein MAB_3498c	no	no	no	no	no	no	not checked	no	no
MAB_4395	831.194	-0.289551	0.15169	-1.90884	0.0562831	0.303321	Aminoglycoside 2'-N-acetyltransferase	no	no	no	no	no	yes	not checked	yes	no
MAB_2744c	228.077	-0.288721	0.197532	-1.46164	0.143839	0.495775	MIP18 family-like domain-containing protein	no	no	no	no	no	yes	not checked	no	no
MAB_0182c	75.6744	-0.28831	0.300533	-0.959329	0.337393	0.714899	Transmembrane protein	no	no	no	no	no	yes	not checked	no	no
MAB_0826c	510.681	-0.288284	0.147486	-1.95465	0.0506242	0.28763	Possible esterase LipW	no	no	no	no	no	yes	not checked	no	no
MAB_4474	2114.31	-0.287843	0.1374	-2.09492	0.0361777	0.24012	DUF3068 domain-containing protein	no	no	no	no	no	yes	not checked	no	no
MAB_3831c	2091.12	-0.287384	0.141934	-2.02477	0.0428908	0.26225	Glycosyltransferase	no	no	no	no	no	no	not checked	no	no
MAB_1300c	493.963	-0.287197	0.159237	-1.80358	0.0712974	0.346225	Uncharacterized protein	no	no	no	no	no	no	not checked	no	no
MAB_1397c	47.3107	-0.286104	0.413885	-0.691265	0.489399	0.825663	SnoaL-like polyketide cyclase	no	no	no	no	no	no	not checked	no	no
MAB_0487	12131.2	-0.286103	0.11542	-2.4788	0.0131827	0.13078	Probable cold shock protein A (CspA)	no	no	no	no	no	yes	not checked	no	no
MAB_1524c	438.101	-0.285629	0.151152	-1.88968	0.0588013	0.313	CBS domain-containing protein	no	no	no	no	no	yes	not checked	no	no
MAB_4776c	131.183	-0.285303	0.300212	-0.950338	0.34194	0.718713	Transcriptional regulator, TetR family	no	no	no	no	no	no	not checked	no	no
MAB_0211	221.849	-0.284563	0.238348	-1.1939	0.232519	0.617484	Uncharacterized protein	no	no	no	no	no	yes	not checked	no	no
MAB_2723c	2358.59	-0.284341	0.122189	-2.32707	0.0199617	0.166763	3-oxoacyl-[ACP] reductase (MabA)	no	no	no	no	no	yes	not checked	no	no
MAB_0563	388.744	-0.283871	0.20041	-1.41645	0.156644	0.515061	Thioesterase domain-containing protein	no	no	no	no	no	no	not checked	no	no
MAB_4714c	999.073	-0.283836	0.132089	-2.14882	0.0316485	0.220394	Carboxylic acid reductase (CAR)	no	no	no	no	no	yes	not checked	no	no
MAB_4257c	485.666	-0.283818	0.172317	-1.64708	0.0995424	0.409904	Fructose-bisphosphate aldolase	no	no	no	no	no	yes	not checked	no	no
MAB_1494	38.4102	-0.283681	0.403212	-0.703553	0.481711	0.823414	TetR-family transcriptional regulator	no	no	no	no	no	yes	not checked	no	no
MAB_4170	53.9939	-0.283382	0.374528	-0.756638	0.449267	0.800693	SnoaL-like domain-containing protein	no	no	no	no	no	no	not checked	no	no
MAB_3313c	78.3675	-0.282933	0.311806	-0.907402	0.364194	0.735641	Transcriptional regulator, TetR family	no	no	no	no	no	yes	not checked	no	no
MAB_4320c	35.0468	-0.282885	0.468122	-0.604297	0.545646	0.858151	Transcriptional regulator, TetR family	no	no	no	no	no	yes	not checked	yes	no
MAB_2099	13.89	-0.282728	0.626978	-0.450938	0.652034	0.903113	Hypothetical cell division FtsK/SpoIIIE protein	no	no	no	no	no	no	not checked	no	no
MAB_4917c	134.731	-0.28201	0.250734	-1.12474	0.260699	0.655084	Pyruvate dehydrogenase E1 component beta subunit	no	no	no	no	no	no	not checked	no	no
MAB_4740	779.57	-0.281915	0.136545	-2.06464	0.0389573	0.250637	Possible beta-1,3-glucanase	no	no	no	no	no	yes	not checked	yes	no
MAB_2326c	90.2261	-0.281728	0.266567	-1.05687	0.29057	0.679078	ESAT-6-like protein	no	no	no	no	no	yes	not checked	yes	no
MAB_0096	492.61	-0.281676	0.168568	-1.67099	0.094724	0.400152	Polyprenol-phosphate-mannose-dependent alpha-(1-2)-phosphatidylinositol mannoside mannosyltransferase	no	no	no	no	no	yes	not checked	no	no
MAB_3883c	105.106	-0.281483	0.282476	-0.996487	0.319013	0.703612	Transcriptional regulator, TetR family	no	no	no	no	no	yes	not checked	no	no
MAB_1011c	1540.68	-0.28132	0.14516	-1.938	0.0526228	0.292148	YrbE family protein	no	no	no	no	no	no	not checked	no	no
MAB_2874	876.611	-0.281259	0.139481	-2.01647	0.0437511	0.265503	Probable peptidyl-prolyl cis-trans isomerase	no	no	no	no	no	no	not checked	no	no
MAB_0277c	259.977	-0.281258	0.189493	-1.48427	0.137738	0.486993	Probable amino acid ABC transporter, permease	no	no	no	no	no	yes	not checked	no	no
MAB_3124	560.809	-0.281033	0.156301	-1.79802	0.0721737	0.348695	Probable enoyl-CoA hydratase	no	no	no	no	no	no	not checked	no	no
MAB_4786c	16.8984	-0.280939	0.636501	-0.441381	0.658937	0.90398	Uncharacterized protein	no	no	no	no	no	no	not checked	no	no
MAB_0613	474.172	-0.280548	0.171572	-1.63516	0.102016	0.415483	Cytochrome P450	no	no	no	no	no	yes	not checked	no	no
MAB_1184c	185.247	-0.279651	0.241053	-1.16012	0.245999	0.637042	Transcriptional regulator, MarR family	no	no	no	no	no	no	not checked	no	no
MAB_4708c	113.865	-0.279236	0.247481	-1.12831	0.259188	0.652992	Glyoxalase/bleomycin resistance protein	no	no	no	no	no	no	not checked	no	no
MAB_2676	192.178	-0.279215	0.231435	-1.20645	0.227644	0.609925	Triacylglycerol lipase	no	no	no	no	no	yes	not checked	no	no
MAB_3227c	1272.27	-0.279138	0.141563	-1.97183	0.0486285	0.281928	Ribosome maturation factor RimM	no	no	no	no	no	no	not checked	no	no
MAB_2660	48.1411	-0.278835	0.375715	-0.742146	0.457999	0.807911	Hypothetical histidine triad (HIT) protein	no	no	no	no	no	no	not checked	no	no
MAB_4897c	2221.82	-0.278505	0.141737	-1.96494	0.0494213	0.283451	Small ribosomal subunit protein bS18	no	no	no	no	no	no	not checked	no	no
MAB_4239	77.6115	-0.277871	0.381196	-0.728945	0.466036	0.814589	Pyridoxamine 5'-phosphate oxidase	no	no	no	no	no	yes	not checked	yes	no
MAB_0859	163.457	-0.276504	0.203004	-1.36206	0.173179	0.54031	Polyketide cyclase/dehydrase and lipid transport	no	no	no	no	no	no	not checked	no	no
MAB_4506	815.937	-0.276453	0.142108	-1.94538	0.0517297	0.289843	tRNA (guanine-N(7)-)-methyltransferase	no	no	no	no	no	yes	not checked	no	no
MAB_2539c	206.597	-0.276285	0.199952	-1.38176	0.167046	0.529181	Probable fatty-acid-CoA ligase FadD	no	no	no	no	no	no	not checked	no	no
MAB_4440c	154.935	-0.275705	0.224772	-1.2266	0.219973	0.604517	ATP-binding protein	no	no	no	no	no	yes	not checked	yes	no
MAB_1261	20.681	-0.275675	0.710626	-0.387933	0.698065	0.916414	Bacteriophage protein	no	no	no	no	no	no	not checked	no	no
MAB_4068	148.315	-0.274986	0.226424	-1.21447	0.224568	0.606925	DUF2505 domain-containing protein	no	no	no	no	no	yes	not checked	no	no
MAB_4552	78.4183	-0.274626	0.358235	-0.766608	0.443315	0.797369	DUF3556 domain-containing protein	no	no	no	no	no	no	not checked	no	no
MAB_3464	31.7005	-0.2738	0.542656	-0.504555	0.613871	0.890304	Secreted protein	no	no	no	no	no	yes	not checked	no	no
MAB_2579	86.7426	-0.273713	0.281202	-0.973368	0.330371	0.713209	Glutathione peroxidase	no	no	no	no	no	yes	not checked	no	no
MAB_4574c	711.857	-0.273506	0.140635	-1.94479	0.0518007	0.289843	Probable transcriptional regulator, TetR family	no	no	no	no	no	yes	not checked	yes	no
MAB_1160	339.353	-0.273341	0.152655	-1.79057	0.0733621	0.351236	Deferrochelatase	no	no	no	no	no	no	not checked	no	no
MAB_4681c	39.6142	-0.273135	0.492294	-0.554821	0.579017	0.875898	NlpC/P60 domain-containing protein	no	no	no	no	no	yes	not checked	no	no
MAB_3932c	95.5249	-0.273096	0.292684	-0.933072	0.350783	0.72632	Transmembrane protein	no	no	no	no	no	yes	not checked	no	no
MAB_2336	688.776	-0.272893	0.124488	-2.19213	0.0283702	0.207473	N-acetyl-gamma-glutamyl-phosphate reductase (AGPR)	no	no	no	no	no	yes	not checked	no	no
MAB_3394c	40.0261	-0.272783	0.388012	-0.703027	0.482039	0.823414	DUF2867 domain-containing protein	no	no	no	no	no	yes	not checked	no	no
MAB_3914c	156.644	-0.272614	0.208132	-1.30982	0.190258	0.560981	Probable oxidoreductase	no	no	no	no	no	yes	not checked	no	no
MAB_0204c	509.217	-0.271942	0.180576	-1.50597	0.132076	0.475354	Bacterial proteasome activator	no	no	no	no	no	yes	not checked	yes	no
MAB_3795c	9351.3	-0.271895	0.137967	-1.97072	0.0487557	0.281986	Small ribosomal subunit protein uS5 (30S ribosomal protein S5)	no	no	no	no	no	no	not checked	no	no
MAB_4593c	3366.06	-0.271723	0.109431	-2.48306	0.013026	0.129774	Mce associated membrane protein	no	no	no	no	no	yes	not checked	no	no
MAB_2134	514.425	-0.271365	0.205168	-1.32265	0.185952	0.554743	NADH-quinone oxidoreductase subunit A	no	no	no	no	no	yes	not checked	no	no
MAB_1306	198.971	-0.270979	0.221425	-1.2238	0.221029	0.605508	Formyltetrahydrofolate deformylase	no	no	no	no	no	no	not checked	no	no
MAB_2631	237.789	-0.270212	0.208677	-1.29488	0.195361	0.571071	Probable cytochrome D ubiquinol oxydase CydB	no	no	no	no	no	no	not checked	no	no
MAB_2161c	547.383	-0.270152	0.160863	-1.67939	0.0930755	0.396003	Hypothetical low molecular weight antigen Mtb12	no	no	no	no	no	yes	not checked	yes	no
MAB_2221	928.247	-0.270131	0.129979	-2.07827	0.0376849	0.245718	Pyridoxamine 5'-phosphate oxidase-related protein	no	no	no	no	no	yes	not checked	no	no
MAB_3804c	1256.64	-0.269969	0.151015	-1.7877	0.073824	0.351724	Small ribosomal subunit protein uS14B (30S ribosomal protein S14 type Z)	no	no	no	no	no	no	not checked	no	no
MAB_0045	190.675	-0.26977	0.206543	-1.30612	0.191512	0.5633	Hypothetical TetR transcriptional regulator	no	no	no	no	no	yes	not checked	no	no
MAB_4391	219.519	-0.268843	0.187363	-1.43487	0.151323	0.506376	Transmembrane protein	no	no	no	no	no	no	not checked	no	no
MAB_1939	60.8089	-0.268812	0.323963	-0.829762	0.406673	0.767667	Probable cytochrome P450	no	no	no	no	no	no	not checked	no	no
MAB_4225c	1593.44	-0.268722	0.138493	-1.94033	0.0523399	0.291581	Acetate kinase	no	no	no	no	no	no	not checked	no	no
MAB_1142c	970.996	-0.268625	0.158774	-1.69187	0.0906706	0.391307	Peptidyl-tRNA hydrolase (PTH)	no	no	no	no	no	no	not checked	no	no
MAB_0839c	34.0227	-0.268608	0.396893	-0.676776	0.498548	0.830108	DUF35 domain-containing protein	no	no	no	no	no	no	not checked	no	no
MAB_2395	666.9	-0.268384	0.187029	-1.43498	0.151291	0.506376	Probable acyl-CoA dehydrogenase FadE	no	no	no	no	no	no	not checked	no	no
MAB_1259c	37.2021	-0.268186	0.444614	-0.603188	0.546383	0.858151	DUF466 domain-containing protein	no	no	no	no	no	no	not checked	no	no
MAB_2476	158.14	-0.268035	0.219876	-1.21903	0.222832	0.605508	Ferric siderophore reductase C-terminal domain-containing protein	no	no	no	no	no	yes	not checked	no	no
MAB_3490c	132.446	-0.268001	0.223275	-1.20032	0.230015	0.613202	Lipoprotein	no	no	no	no	no	yes	not checked	no	no
MAB_3057	37.2683	-0.267925	0.395221	-0.677911	0.497828	0.82958	Zinc finger CGNR domain-containing protein	no	no	no	no	no	yes	not checked	no	no
MAB_2129	4156.64	-0.267581	0.133822	-1.99953	0.0455509	0.271612	Methionine synthase	no	no	no	no	no	yes	not checked	no	no
MAB_2834c	727.411	-0.267487	0.13923	-1.92119	0.0547073	0.298133	2-heptyl-1-hydroxyquinolin-4(1H)-one methyltransferase (HQNO methyltransferase) (HQNO-MTase)	no	no	no	no	no	yes	not checked	no	no
MAB_2403	7576.7	-0.266395	0.105797	-2.51798	0.0118028	0.121878	FHA domain-containing protein	no	no	no	no	no	yes	not checked	no	no
MAB_4392	131.06	-0.265542	0.28652	-0.926784	0.354039	0.727738	Probable queuosine precursor transporter (Q precursor transporter)	no	no	no	no	no	yes	not checked	no	no
MAB_2965c	1122.5	-0.265482	0.108221	-2.45315	0.0141611	0.135334	Amidohydrolase 3 domain-containing protein	no	no	no	no	no	yes	not checked	no	no
MAB_3223c	2694.04	-0.265072	0.111308	-2.38141	0.0172463	0.152274	Signal peptidase I	no	no	no	no	no	no	not checked	no	no
MAB_0066c	24.9591	-0.264839	0.497654	-0.532176	0.594604	0.884075	Transcriptional regulator, AraC family	no	no	no	no	no	yes	not checked	no	no
MAB_0512	101.095	-0.264608	0.271726	-0.973805	0.330153	0.713065	Probable aminotransferase/cysteine desulfurase	no	no	no	no	no	yes	not checked	no	no
MAB_2595	274.104	-0.264014	0.171005	-1.54389	0.122615	0.459261	Pyridoxamine 5'-phosphate oxidase	no	no	no	no	no	yes	not checked	no	no
MAB_4234c	22.6108	-0.263776	0.613621	-0.429868	0.667292	0.90761	FMNH2-utilizing oxygenase	no	no	no	no	no	no	not checked	no	no
MAB_1304	318.9	-0.263743	0.174786	-1.50895	0.131312	0.474379	Polyprenol-phosphate-mannose-dependent alpha-(1-2)-phosphatidylinositol pentamannoside mannosyltransferase	no	no	no	no	no	yes	not checked	no	no
MAB_2659	62.3595	-0.263135	0.39606	-0.664381	0.506447	0.835455	Flavin-containing monoamine oxidase AofH	no	no	no	no	no	yes	not checked	no	no
MAB_0259c	294.65	-0.263084	0.168115	-1.5649	0.117606	0.451292	Short-chain dehydrogenase/reductase	no	no	no	no	no	yes	not checked	no	no
MAB_0484	1236.26	-0.262779	0.130926	-2.00708	0.0447415	0.269457	Hydrolase/esterase/lipase	no	no	no	no	no	yes	not checked	no	no
MAB_2159	212.137	-0.262706	0.21845	-1.20259	0.229136	0.612216	tRNA (adenine(58)-N(1))-methyltransferase TrmI	no	no	no	no	no	yes	not checked	no	no
MAB_1556	317.691	-0.262227	0.169826	-1.54409	0.122565	0.459261	SMI1/KNR4 family protein	no	no	no	no	no	yes	not checked	no	no
MAB_4326c	263.761	-0.262177	0.18204	-1.44022	0.149806	0.504454	Uncharacterized protein	no	no	no	no	no	yes	not checked	no	no
MAB_2681	37.9576	-0.26206	0.397783	-0.6588	0.510024	0.838195	Probable malate:quinone oxidoreductase	no	no	no	no	no	yes	not checked	no	no
MAB_0763c	356.284	-0.261153	0.176057	-1.48334	0.137984	0.487393	Probable oxidoreductase	no	no	no	no	no	yes	not checked	no	no
MAB_4639	128.611	-0.260501	0.255274	-1.02048	0.307502	0.694946	Na+/solute symporter	no	no	no	no	no	yes	not checked	no	no
MAB_1733	8.67095	-0.26027	0.853233	-0.30504	0.760336	0.937656	Uncharacterized protein	no	no	no	no	no	no	not checked	no	no
MAB_4165	110.315	-0.259531	0.244796	-1.06019	0.289058	0.67653	Lon N-terminal domain-containing protein	no	no	no	no	no	yes	not checked	no	no
MAB_4869	337.765	-0.259182	0.200816	-1.29064	0.196828	0.572956	HTH cro/C1-type domain-containing protein	no	no	no	no	no	yes	not checked	no	no
MAB_1554	144.797	-0.259179	0.252356	-1.02704	0.304403	0.691623	Hypothetical cyclic nucleotide-binding protein	no	no	no	no	no	yes	not checked	no	no
MAB_1076	1027.81	-0.258998	0.135243	-1.91506	0.0554846	0.300328	Mycobacterial persistence regulator MrpA (Two component response transcriptional regulatory protein)	no	no	no	no	no	no	not checked	no	no
MAB_0597	315.371	-0.258634	0.161708	-1.59939	0.109733	0.432015	Probable acyl-CoA dehydrogenase FadE	no	no	no	no	no	yes	not checked	no	no
MAB_0642	150.712	-0.25853	0.224651	-1.15081	0.249812	0.6418	Glyoxalase/bleomycin resistance protein	no	no	no	no	no	yes	not checked	no	no
MAB_2086c	2.70204	-0.257968	1.43036	-0.180351	0.856877	na	Truncated transposase-like protein IS1601-D	no	no	no	no	no	yes	not checked	no	no
MAB_4498c	87.7239	-0.257713	0.268733	-0.958995	0.337561	0.71494	Two-component system response regulator,LuxR family	no	no	no	no	no	yes	not checked	no	no
MAB_0565c	391.4	-0.257574	0.178596	-1.44221	0.149242	0.503377	Mycobacterium membrane protein	no	no	no	no	no	no	not checked	no	no
MAB_0980	174.244	-0.257507	0.23076	-1.11591	0.264462	0.660019	Transmembrane protein	no	no	no	no	no	no	not checked	no	no
MAB_2072	219.926	-0.257484	0.201983	-1.27478	0.202388	0.579805	Reductase	no	no	no	no	no	yes	not checked	no	no
MAB_1652	401.181	-0.257156	0.197477	-1.30221	0.192846	0.566876	Probable sulfate ABC transporter, sulfate-binding protein SubI	no	no	no	no	no	yes	not checked	no	no
MAB_4603c	2288.39	-0.25689	0.117074	-2.19426	0.0282171	0.206983	Probable oxidoreductase	no	no	no	no	no	no	not checked	no	no
MAB_4808	10.6269	-0.256878	0.716746	-0.358394	0.720048	0.925622	Uncharacterized protein	no	no	no	no	no	no	not checked	no	no
MAB_0402	785.82	-0.256701	0.190035	-1.35081	0.176755	0.544872	SGNH hydrolase-type esterase domain-containing protein	no	no	no	no	no	yes	not checked	no	no
MAB_3177	68.004	-0.25603	0.377877	-0.677548	0.498058	0.82958	FAD-dependent pyridine nucleotide-disulphide oxidoreductase	no	no	no	no	no	no	not checked	no	no
MAB_0923c	105.732	-0.255826	0.311962	-0.820054	0.412185	0.773223	Xaa-Pro dipeptidyl-peptidase-like domain-containing protein	no	no	no	no	no	no	not checked	no	no
MAB_4164	60.4405	-0.255717	0.363759	-0.702986	0.482065	0.823414	Possible enoyl-CoA hydratase	no	no	no	no	no	yes	not checked	no	no
MAB_3004	226.149	-0.255487	0.185975	-1.37377	0.169513	0.533484	Alanine rich transmembrane protein	no	no	no	no	no	no	not checked	no	no
MAB_3423	585.373	-0.255206	0.147592	-1.72913	0.0837855	0.375397	Probable cytochrome P450	no	no	no	no	no	no	not checked	no	no
MAB_3494c	116.545	-0.255012	0.253705	-1.00516	0.314822	0.701029	Cupin	no	no	no	no	no	yes	not checked	no	no
MAB_4788c	58.7974	-0.254971	0.366765	-0.695188	0.486937	0.825177	Mycothiol-dependent maleylpyruvate isomerase metal-binding domain-containing protein	no	no	no	no	no	no	not checked	no	no
MAB_4130	850.309	-0.254806	0.12824	-1.98695	0.0469279	0.276911	Probable peptidase	no	no	no	no	no	yes	not checked	no	no
MAB_0877c	1105.22	-0.25455	0.137424	-1.8523	0.0639826	0.330167	SRPBCC family protein	no	no	no	no	no	no	not checked	no	no
MAB_0581c	37.6379	-0.254268	0.414803	-0.612985	0.539886	0.855053	Uncharacterized protein	no	no	no	no	no	yes	not checked	no	no
MAB_0636c	442.149	-0.254046	0.174528	-1.45561	0.145499	0.497881	Cation antiporter NADH dehydrogenase subunit	no	no	no	no	no	yes	not checked	no	no
MAB_3843	429.929	-0.253968	0.156846	-1.61922	0.1054	0.421684	UspA domain-containing protein	no	no	no	no	no	no	not checked	no	no
MAB_1962	1577.49	-0.252768	0.136918	-1.84612	0.0648743	0.332809	Cytochrome c oxidase polypeptide 4	no	no	no	no	no	no	not checked	no	no
MAB_4471	104.911	-0.252019	0.316718	-0.795721	0.426194	0.784713	DUF2613 domain-containing protein	no	no	no	no	no	yes	not checked	no	no
MAB_0816	44.7828	-0.25192	0.414135	-0.608304	0.542986	0.857429	Probable glucose-methanol-choline oxidoreductase	no	no	no	no	no	no	not checked	no	no
MAB_1864	319.907	-0.251725	0.171036	-1.47177	0.141083	0.490885	Probable lipid-transfer protein Ltp1/thiolase	no	no	no	no	no	no	not checked	no	no
MAB_4546c	67.5265	-0.251225	0.348866	-0.720119	0.471451	0.817076	TetR-family transcriptional regulator	no	no	no	no	no	yes	not checked	no	no
MAB_0116	203.61	-0.251187	0.206715	-1.21514	0.224314	0.606925	Uncharacterized protein	no	no	no	no	no	yes	not checked	yes	no
MAB_0863	90.8991	-0.251068	0.270524	-0.928081	0.353366	0.727738	Uncharacterized protein	no	no	no	no	no	yes	not checked	yes	no
MAB_1865	469.647	-0.250786	0.177196	-1.4153	0.15698	0.515061	Probable fatty-acid-CoA ligase FadD	no	no	no	no	no	no	not checked	no	no
MAB_4605c	2882.12	-0.250666	0.11622	-2.15682	0.03102	0.21791	Aldehyde dehydrogenase	no	no	no	no	no	yes	not checked	no	no
MAB_1637	290.59	-0.250142	0.1775	-1.40925	0.15876	0.517485	Transglutaminase-like	no	no	no	no	no	no	not checked	no	no
MAB_1759	38.791	-0.250041	0.395615	-0.632031	0.527367	0.848135	DUF4326 domain-containing protein	no	no	no	no	no	no	not checked	no	no
MAB_2053	417.736	-0.249713	0.248004	-1.00689	0.313988	0.700468	Luciferase-like	no	no	no	no	no	no	not checked	no	no
MAB_1977	153.034	-0.249112	0.210811	-1.18169	0.237331	0.62588	Methyltransferase	no	no	no	no	no	yes	not checked	no	no
MAB_0362c	603.411	-0.248816	0.141474	-1.75874	0.0786223	0.363081	N-acetylglucosamine-6-phosphate deacetylase NagA	no	no	no	no	no	no	not checked	no	no
MAB_3855c	215.002	-0.248273	0.200446	-1.23861	0.215491	0.598352	Lipoprotein LprC	no	no	no	no	no	no	not checked	no	no
MAB_0265	636.889	-0.248156	0.140941	-1.76071	0.0782874	0.36223	Glycolipid-binding family protein	no	no	no	no	no	yes	not checked	no	no
MAB_3688	1797.68	-0.247891	0.114665	-2.16187	0.0306281	0.216421	Homoserine O-acetyltransferase (HAT)	no	no	no	no	no	yes	not checked	no	no
MAB_1597	221.598	-0.247603	0.288949	-0.856908	0.391496	0.751908	Resuscitation-promoting factor core lysozyme-like domain-containing protein	no	no	no	no	no	yes	not checked	no	no
MAB_4455c	27.5045	-0.247583	0.606934	-0.407925	0.683329	0.908086	Probable acyl-CoA synthetase FadD	no	no	no	no	no	no	not checked	no	no
MAB_0830	174.854	-0.247371	0.215683	-1.14692	0.251414	0.643874	Probable NADH-dependent flavin oxidoreductase	no	no	no	no	no	yes	not checked	no	no
MAB_4736	238.066	-0.24705	0.188788	-1.30861	0.190665	0.561838	Thioredoxin-like fold domain-containing protein	no	no	no	no	no	yes	not checked	no	no
MAB_0850	2269.78	-0.247	0.142986	-1.72743	0.0840899	0.37641	Probable acyl-coa thiolase FadA	no	no	no	no	no	yes	not checked	no	no
MAB_2543c	66.6731	-0.246971	0.353134	-0.69937	0.484321	0.824391	Transcriptional regulator, TetR family	no	no	no	no	no	yes	not checked	no	no
MAB_1043c	33.5618	-0.24669	0.448207	-0.550394	0.582049	0.877368	Oxidoreductase	no	no	no	no	no	no	not checked	no	no
MAB_1053c	852.799	-0.246249	0.130939	-1.88064	0.0600208	0.317035	Chorismate mutase domain-containing protein	no	no	no	no	no	yes	not checked	yes	no
MAB_0888c	36.812	-0.246122	0.473736	-0.519534	0.603388	0.887696	fumarylacetoacetase	no	no	no	no	no	no	not checked	no	no
MAB_2653c	63.9505	-0.246035	0.362433	-0.678841	0.497239	0.82958	PucR C-terminal helix-turn-helix domain-containing protein	no	no	no	no	no	yes	not checked	no	no
MAB_3462c	123.364	-0.245389	0.243076	-1.00952	0.312728	0.699396	Transcriptional regulator, TetR family	no	no	no	no	no	yes	not checked	no	no
MAB_1546c	42.8933	-0.24537	0.451813	-0.543078	0.587076	0.880914	Trehalose 2-sulfotransferase	no	no	no	no	no	yes	not checked	no	no
MAB_0369	2160.54	-0.245285	0.100002	-2.45281	0.0141746	0.135334	Glutamate--cysteine ligase EgtA	no	no	no	no	no	yes	not checked	no	no
MAB_1191c	969.329	-0.245036	0.134357	-1.82377	0.0681866	0.342142	Formate-dependent phosphoribosylglycinamide formyltransferase	no	no	no	no	no	yes	not checked	no	no
MAB_4920c	298.784	-0.2446	0.166661	-1.46765	0.1422	0.492988	Glycogen debranching protein	no	no	no	no	no	yes	not checked	no	no
MAB_3619c	359.413	-0.244555	0.167796	-1.45745	0.144991	0.49729	N5-carboxyaminoimidazole ribonucleotide mutase (N5-CAIR mutase)	no	no	no	no	no	no	not checked	no	no
MAB_3391	117.227	-0.244071	0.248853	-0.980783	0.3267	0.709987	YCII-related domain-containing protein	no	no	no	no	no	yes	not checked	yes	no
MAB_3174	913.563	-0.243863	0.135952	-1.79375	0.0728531	0.349718	DUF2631 domain-containing protein	no	no	no	no	no	yes	not checked	no	no
MAB_0097	164.795	-0.243686	0.213305	-1.14243	0.253276	0.646217	Polymerase/histidinol phosphatase N-terminal domain-containing protein	no	no	no	no	no	yes	not checked	no	no
MAB_1866c	57.8149	-0.243682	0.368443	-0.661383	0.508367	0.837248	Oxygenase	no	no	no	no	no	yes	not checked	no	no
MAB_2304c	2902.72	-0.243681	0.120734	-2.01832	0.0435574	0.265503	DUF5078 domain-containing protein	no	no	no	no	no	yes	not checked	no	no
MAB_2609	25.3965	-0.243663	0.512389	-0.475544	0.6344	0.898391	Possible fatty-acid-CoA ligase FadD	no	no	no	no	no	no	not checked	no	no
MAB_2327c	375.314	-0.242797	0.161334	-1.50494	0.13234	0.475594	WXG100 family type VII secretion target	no	no	no	no	no	no	not checked	no	no
MAB_0600	829.642	-0.242495	0.162822	-1.48932	0.136402	0.485232	Probable acetyl-CoA acetyltransferase FadA	no	no	no	no	no	no	not checked	no	no
MAB_0717	109.834	-0.242426	0.237865	-1.01918	0.308119	0.694946	Probable dehydrogenase/reductase	no	no	no	no	no	yes	not checked	no	no
MAB_2627c	659.653	-0.242246	0.162941	-1.48671	0.137091	0.485774	Possible two-component response regulatory protein	no	no	no	no	no	yes	not checked	no	no
MAB_4287	65.6515	-0.242176	0.326266	-0.742265	0.457927	0.807911	Penicillinase repressor	no	no	no	no	no	yes	not checked	no	no
MAB_3680	507.444	-0.241867	0.154475	-1.56573	0.117412	0.450907	Strictosidine synthase family protein	no	no	no	no	no	yes	not checked	no	no
MAB_3191	44.2327	-0.241805	0.391729	-0.617276	0.537053	0.853467	Para-aminobenzoate synthase	no	no	no	no	no	yes	not checked	no	no
MAB_3160	97.3756	-0.241736	0.261911	-0.922968	0.356024	0.729262	Serine aminopeptidase S33 domain-containing protein	no	no	no	no	no	yes	not checked	no	no
MAB_1901c	256.464	-0.241731	0.211826	-1.14118	0.253796	0.647199	5'-nucleotidase	no	no	no	no	no	yes	not checked	no	no
MAB_0524c	649.836	-0.241631	0.143149	-1.68796	0.0914181	0.392421	Probable conserved lipoprotein LpqG	no	no	no	no	no	no	not checked	no	no
MAB_2108	869.884	-0.241484	0.121375	-1.98957	0.0466378	0.276911	Undecaprenyl-diphosphatase	no	no	no	no	no	yes	not checked	no	no
MAB_1917	895.139	-0.241122	0.121679	-1.98163	0.0475211	0.277514	Diacylglycerol O-acyltransferase	no	no	no	no	no	yes	not checked	no	no
MAB_2428	169.567	-0.240062	0.232775	-1.0313	0.302399	0.691137	Urease accessory protein (UreH?)	no	no	no	no	no	no	not checked	no	no
MAB_2932c	73.5289	-0.24006	0.350789	-0.684343	0.493759	0.827287	Probable xanthine/uracil permease	no	no	no	no	no	no	not checked	no	no
MAB_0087c	197.703	-0.239948	0.195726	-1.22594	0.220221	0.604854	Probable alkaline phosphatase	no	no	no	no	no	no	not checked	no	no
MAB_2714c	97.43	-0.239358	0.281322	-0.850833	0.394862	0.755327	DoxX-like family protein	no	no	no	no	no	no	not checked	no	no
MAB_3296	296.277	-0.239265	0.175542	-1.363	0.172882	0.54031	Pyridoxamine 5'-phosphate oxidase putative domain-containing protein	no	no	no	no	no	yes	not checked	no	no
MAB_4396c	112.446	-0.23893	0.236535	-1.01012	0.312436	0.699276	Transmembrane protein	no	no	no	no	no	no	not checked	no	no
MAB_0320	945.958	-0.23886	0.125461	-1.90385	0.0569297	0.305402	Recombination protein RecR	no	no	no	no	no	no	not checked	no	no
MAB_3295	132.503	-0.238811	0.246671	-0.968135	0.332977	0.714096	Transcriptional regulator, IclR family	no	no	no	no	no	yes	not checked	yes	no
MAB_3097	135.523	-0.238694	0.256601	-0.930215	0.35226	0.727738	Lipoprotein LpqS	no	no	no	no	no	yes	not checked	yes	no
MAB_3917c	387.307	-0.238338	0.148189	-1.60834	0.10776	0.427136	Secreted protein	no	no	no	no	no	yes	not checked	no	no
MAB_0498c	19.8629	-0.238074	0.591142	-0.402737	0.687142	0.910662	DoxX family protein	no	no	no	no	no	no	not checked	no	no
MAB_2620	86.4438	-0.237875	0.263099	-0.904126	0.365929	0.73666	Hypothetical conserved membrane protein	no	no	no	no	no	no	not checked	no	no
MAB_4922	112.846	-0.237643	0.251261	-0.945804	0.344249	0.718977	Short-chain dehydrogenase/reductase	no	no	no	no	no	yes	not checked	no	no
MAB_2299c	135.282	-0.237405	0.267135	-0.888706	0.374161	0.739964	Possible transcriptional regulatory protein	no	no	no	no	no	yes	not checked	no	no
MAB_4750	22.2831	-0.237283	0.566675	-0.418728	0.675415	0.908086	Short chain dehydrogenase/reductase	no	no	no	no	no	yes	not checked	no	no
MAB_2267c	73.8713	-0.236397	0.331269	-0.713611	0.475468	0.820449	L-2,4-diaminobutyric acid acetyltransferase (DABA acetyltransferase)	no	no	no	no	no	yes	not checked	no	no
MAB_4751	89.9045	-0.236355	0.291161	-0.811768	0.416925	0.777312	PNPLA domain-containing protein	no	no	no	no	no	yes	not checked	no	no
MAB_4721	190.176	-0.236043	0.226999	-1.03984	0.298415	0.688386	Uncharacterized protein	no	no	no	no	no	yes	not checked	no	no
MAB_3100	547.949	-0.235517	0.40872	-0.576231	0.564459	0.865166	Alanine dehydrogenase	no	no	no	no	no	no	not checked	no	no
MAB_0141c	75.4003	-0.235024	0.30754	-0.764207	0.444744	0.797369	Esterase	no	no	no	no	no	no	not checked	no	no
MAB_2115	538.345	-0.234844	0.136426	-1.7214	0.0851776	0.378462	Probable inositol monophosphatase CysQ	no	no	no	no	no	yes	not checked	no	no
MAB_4809c	140.988	-0.234359	0.25573	-0.916432	0.35944	0.732499	Uncharacterized protein	no	no	no	no	no	yes	not checked	no	no
MAB_4118	183.785	-0.233435	0.214597	-1.08778	0.27669	0.668726	Probable transcriptional regulatory protein	no	no	no	no	no	no	not checked	no	no
MAB_0729c	291.252	-0.23323	0.180753	-1.29032	0.196939	0.572956	DUF3073 domain-containing protein	no	no	no	no	no	yes	not checked	no	no
MAB_3045c	228.595	-0.23322	0.170258	-1.3698	0.170749	0.535726	Uncharacterized protein	no	no	no	no	no	yes	not checked	no	no
MAB_4803	7.14816	-0.232393	0.986471	-0.23558	0.813758	0.952056	Uncharacterized protein	no	no	no	no	no	no	not checked	no	no
MAB_2025	102.395	-0.232058	0.309121	-0.750703	0.452832	0.804083	Possible purine/cytosine permease	no	no	no	no	no	no	not checked	no	no
MAB_1863	262.733	-0.231539	0.214187	-1.08101	0.279692	0.672749	Probable acyl-CoA dehydrogenase FadE	no	no	no	no	no	no	not checked	no	no
MAB_3997c	31.4001	-0.231372	0.477428	-0.484623	0.627944	0.895795	Probable transcriptional regulatory protein	no	no	no	no	no	no	not checked	no	no
MAB_3832c	1765.23	-0.230837	0.134074	-1.72171	0.0851221	0.378462	Mycofactocin system creatinine amidohydrolase family protein MftE	no	no	no	no	no	no	not checked	no	no
MAB_1299c	47.6525	-0.2302	0.405487	-0.567712	0.57023	0.867789	Multi-drug efflux transporter	no	no	no	no	no	no	not checked	no	no
MAB_4325c	230.611	-0.229749	0.214505	-1.07107	0.284139	0.672749	Uncharacterized protein	no	no	no	no	no	yes	not checked	no	no
MAB_0157	37.4205	-0.229745	0.432038	-0.531771	0.594885	0.884075	Hypothetical transcriptional regulator, MarR	no	no	no	no	no	yes	not checked	yes	no
MAB_3417c	164.876	-0.229567	0.234865	-0.977442	0.328351	0.711722	Probable NADPH-dependent FMN reductase	no	no	no	no	no	yes	not checked	no	no
MAB_2788	476.321	-0.229396	0.168522	-1.36122	0.173445	0.54031	Probable gamma-glutamyltranspeptidase (GgtB)	no	no	no	no	no	yes	not checked	no	no
MAB_4060	362.94	-0.229234	0.195037	-1.17534	0.239861	0.628312	Short chain dehydrogenase/reductase	no	no	no	no	no	yes	not checked	no	no
MAB_4054c	245.963	-0.228903	0.19138	-1.19606	0.231673	0.616258	Pyridoxamine 5'-phosphate oxidase putative domain-containing protein	no	no	no	no	no	yes	not checked	no	no
MAB_1309c	56.9354	-0.228633	0.327947	-0.697165	0.485699	0.824986	Uncharacterized protein	no	no	no	no	no	yes	not checked	no	no
MAB_1380	18.7967	-0.22797	0.557576	-0.408859	0.682643	0.908086	Uncharacterized protein	no	no	no	no	no	no	not checked	no	no
MAB_2256	70.0457	-0.227775	0.314686	-0.723816	0.469179	0.816529	Probable polyketide synthase	no	no	no	no	no	no	not checked	no	no
MAB_4436c	359.598	-0.22774	0.156487	-1.45533	0.145578	0.497881	DinB family protein	no	no	no	no	no	yes	not checked	yes	no
MAB_2443	219.378	-0.227591	0.185785	-1.22502	0.220568	0.605115	CinA-like protein	no	no	no	no	no	yes	not checked	yes	no
MAB_1570	179.565	-0.227026	0.232616	-0.97597	0.329079	0.712339	Cullin, a subunit of E3 ubiquitin ligase	no	no	no	no	no	no	not checked	no	no
MAB_0718c	135.786	-0.22702	0.240786	-0.942828	0.345769	0.720419	NAD-dependent epimerase/dehydratase	no	no	no	no	no	yes	not checked	no	no
MAB_1182	62.4256	-0.226691	0.360376	-0.62904	0.529323	0.848683	Cysteine dioxygenase	no	no	no	no	no	no	not checked	no	no
MAB_3556	108.085	-0.226565	0.275159	-0.823395	0.410284	0.771132	Hydrolase, alpha/beta fold	no	no	no	no	no	yes	not checked	yes	no
MAB_0610	128.978	-0.226537	0.234169	-0.96741	0.333339	0.714096	Site-specific recombinase XerC	no	no	no	no	no	yes	not checked	no	no
MAB_2328c	1058.38	-0.226397	0.11021	-2.05424	0.0399529	0.253968	Uncharacterized protein	no	no	no	no	no	yes	not checked	no	no
MAB_0972	2437.16	-0.226383	0.0992191	-2.28165	0.02251	0.179931	Aldehyde dehydrogenase	no	no	no	no	no	no	not checked	no	no
MAB_1387	228.903	-0.226059	0.216265	-1.04528	0.295891	0.686845	Esterase/lipase/beta-lactamase	no	no	no	no	no	no	not checked	no	no
MAB_3130c	3260.31	-0.226053	0.0998533	-2.26385	0.0235836	0.184228	Ribosome-binding factor A	no	no	no	no	no	no	not checked	no	no
MAB_0276	498.433	-0.225985	0.159672	-1.41531	0.156978	0.515061	Probable cytochrome P450	no	no	no	no	no	yes	not checked	yes	no
MAB_0551	4040.59	-0.225818	0.264485	-0.853802	0.393215	0.752945	Cobalt transporter subunit (CbtA)	no	no	no	no	no	no	not checked	no	no
MAB_2707	38.8407	-0.225483	0.480619	-0.469151	0.638961	0.899952	Transcriptional regulator	no	no	no	no	no	yes	not checked	no	no
MAB_3683c	787.294	-0.225402	0.123353	-1.82729	0.0676569	0.341263	Tryptophan--tRNA ligase	no	no	no	no	no	yes	not checked	no	no
MAB_0397c	123.946	-0.225316	0.26657	-0.84524	0.397977	0.757841	Restriction endonuclease	no	no	no	no	no	yes	not checked	yes	no
MAB_0155	244.151	-0.225134	0.190694	-1.1806	0.237762	0.62588	Deazaflavin-dependent nitroreductase	no	no	no	no	no	yes	not checked	no	no
MAB_2835	131.084	-0.225102	0.242464	-0.928396	0.353202	0.727738	Deazaflavin-dependent nitroreductase family protein	no	no	no	no	no	yes	not checked	no	no
MAB_2333c	148.854	-0.22499	0.247764	-0.908085	0.363833	0.735641	3-methyladenine DNA glycosylase AlkA	no	no	no	no	no	yes	not checked	no	no
MAB_0585	375.097	-0.224681	0.167359	-1.34251	0.17943	0.54745	Possible 2,3-dihydroxybiphenyl 1,2-dioxygenase	no	no	no	no	no	yes	not checked	no	no
MAB_3774c	7436.56	-0.224665	0.105624	-2.12702	0.0334184	0.227132	Translation initiation factor IF-1	no	no	no	no	no	yes	not checked	no	no
MAB_3659c	731.078	-0.22441	0.134453	-1.66907	0.0951043	0.400152	Peptidase M20 domain-containing protein 2	no	no	no	no	no	no	not checked	no	no
MAB_4542c	115.394	-0.224396	0.272336	-0.823968	0.409958	0.771132	Regulated in copper repressor	no	no	no	no	no	yes	not checked	no	no
MAB_4797	2.20899	-0.224207	1.62395	-0.138063	0.890191	na	Hypothetical luciferase-like monooxygenase	no	no	no	no	no	no	not checked	no	no
MAB_4308c	89.6236	-0.222815	0.302987	-0.735395	0.462099	0.809767	DUF2218 domain-containing protein	no	no	no	no	no	no	not checked	no	no
MAB_2076	22.7787	-0.222729	0.520379	-0.428013	0.668642	0.90762	Esterase/acetyl hydrolase	no	no	no	no	no	no	not checked	no	no
MAB_1327	913.836	-0.222492	0.122601	-1.81477	0.0695589	0.343826	Ferredoxin	no	no	no	no	no	yes	not checked	no	no
MAB_4531	1064.22	-0.222235	0.156061	-1.42403	0.154439	0.511685	Interferon-induced transmembrane protein	no	no	no	no	no	yes	not checked	yes	no
MAB_4487c	242.266	-0.222098	0.176517	-1.25822	0.208311	0.589379	Phloretin hydrolase	no	no	no	no	no	no	not checked	no	no
MAB_1929	746.469	-0.221843	0.170868	-1.29832	0.194176	0.569047	Endonuclease/exonuclease/phosphatase domain-containing protein	no	no	no	no	no	no	not checked	no	no
MAB_2608	19.7925	-0.221623	0.609943	-0.363351	0.716343	0.925132	Hydrolase, alpha/beta fold	no	no	no	no	no	no	not checked	no	no
MAB_5000c	2517.54	-0.221457	0.123941	-1.7868	0.0739706	0.351943	Large ribosomal subunit protein bL36 (50S ribosomal protein L36)	no	no	no	no	no	no	not checked	no	no
MAB_0582c	288.857	-0.221401	0.21215	-1.0436	0.29667	0.687325	Secreted protein	no	no	no	no	no	yes	not checked	no	no
MAB_4952c	2811.68	-0.221343	0.122269	-1.81029	0.0702507	0.345005	R3H domain-containing protein	no	no	no	no	no	no	not checked	no	no
MAB_2158c	344.131	-0.221297	0.25512	-0.867424	0.38571	0.747772	Probable ATP-dependent RNA helicase	no	no	no	no	no	yes	not checked	no	no
MAB_2067c	851.081	-0.22122	0.324191	-0.682375	0.495002	0.828054	Probable acetyl/propionyl-CoA carboxylase beta subunit AccD2	no	no	no	no	no	no	not checked	no	no
MAB_2663c	247.266	-0.221049	0.171557	-1.28849	0.197576	0.573422	Phosphoribosyl-AMP cyclohydrolase (PRA-CH)	no	no	no	no	no	no	not checked	no	no
MAB_0617	88.0687	-0.220869	0.291091	-0.758765	0.447993	0.800017	Dehydratase	no	no	no	no	no	no	not checked	no	no
MAB_4356c	228.277	-0.220654	0.198949	-1.1091	0.267386	0.66357	Pyruvate ferredoxin/flavodoxin oxidoreductase	no	no	no	no	no	yes	not checked	no	no
MAB_0183c	219.461	-0.220206	0.195297	-1.12754	0.259512	0.653466	Cation transporter	no	no	no	no	no	yes	not checked	no	no
MAB_2402	1521.4	-0.220193	0.128764	-1.71005	0.0872569	0.381789	Glycine cleavage system H protein	no	no	no	no	no	yes	not checked	no	no
MAB_2194	183.795	-0.220017	0.247874	-0.887613	0.374749	0.739964	Probabme short-chain dehydrogenase/reductase	no	no	no	no	no	no	not checked	no	no
MAB_4026c	1049.07	-0.219399	0.132309	-1.65824	0.0972696	0.403315	Probable transcriptional regulatory protein TetR	no	no	no	no	no	yes	not checked	no	no
MAB_3426c	36.9132	-0.219008	0.413508	-0.529634	0.596366	0.884075	Short chain dehydrogenase/reductase	no	no	no	no	no	yes	not checked	no	no
MAB_0458	36.083	-0.218691	0.393539	-0.555704	0.578413	0.875259	DUF1275 domain-containing protein	no	no	no	no	no	yes	not checked	no	no
MAB_3368c	72.1712	-0.218665	0.306033	-0.714515	0.474909	0.819971	Transcriptional regulator, AsnC family	no	no	no	no	no	yes	not checked	no	no
MAB_0378	341.304	-0.218252	0.188854	-1.15567	0.247818	0.638776	Probable lipid-transfer protein Ltp1/thiolase	no	no	no	no	no	yes	not checked	no	no
MAB_4734	151.849	-0.217981	0.208704	-1.04445	0.296276	0.687074	Probable dehydrogenase	no	no	no	no	no	yes	not checked	no	no
MAB_0065c	1883.53	-0.217339	0.127207	-1.70855	0.0875348	0.382025	Probable acyl-CoA dehydrogenase (FadE)	no	no	no	no	no	yes	not checked	no	no
MAB_4077	764.069	-0.217306	0.143362	-1.51579	0.129572	0.472349	DUF2993 domain-containing protein	no	no	no	no	no	yes	not checked	no	no
MAB_4631c	44.0926	-0.217299	0.438928	-0.495068	0.620552	0.892974	Transcriptional regulator, IclR family	no	no	no	no	no	no	not checked	no	no
MAB_4441	145.817	-0.217097	0.22905	-0.947815	0.343224	0.718713	Oxidoreductase	no	no	no	no	no	yes	not checked	yes	no
MAB_3557	75.2129	-0.216711	0.377127	-0.574637	0.565537	0.865166	Regulator component	no	no	no	no	no	no	not checked	no	no
MAB_0887c	77.6012	-0.216694	0.293265	-0.7389	0.459967	0.808637	DUF202 domain-containing protein	no	no	no	no	no	no	not checked	no	no
MAB_4637	78.4156	-0.216666	0.28234	-0.767393	0.442848	0.797369	UDP-glucose--hexose-1-phosphate uridylyltransferase	no	no	no	no	no	yes	not checked	no	no
MAB_4671c	55.1288	-0.216306	0.364425	-0.593556	0.552809	0.862603	Probable ABC transporter, ATP-binding protein	no	no	no	no	no	no	not checked	no	no
MAB_0179	6312.91	-0.216127	0.101715	-2.12483	0.0336005	0.227975	Probable fatty-acid-CoA ligase FadD	no	no	no	no	no	yes	not checked	yes	no
MAB_3252c	53.4195	-0.215819	0.405365	-0.532407	0.594444	0.884075	Potassium-transporting ATPase KdpC subunit (ATP phosphohydrolase [potassium-transporting] C chain) (Potassium-binding and translocating subunit C) (Potassium-translocating ATPase C chain)	no	no	no	no	no	no	not checked	no	no
MAB_1361c	1717.68	-0.215706	0.118851	-1.81493	0.0695348	0.343826	Putative O-methyltransferase MAB_1361c	no	no	no	no	no	yes	not checked	no	no
MAB_2062c	411.977	-0.215591	0.201636	-1.06921	0.284975	0.672866	Hypothetical long-chain-fatty-acid--CoA ligase	no	no	no	no	no	no	not checked	no	no
MAB_3242	211.369	-0.215484	0.224584	-0.959481	0.337316	0.714899	Isopentenyl-diphosphate delta-isomerase (IPP isomerase)	no	no	no	no	no	yes	not checked	no	no
MAB_1267	146.743	-0.214687	0.219769	-0.976879	0.328629	0.711777	Nucleotidyltransferase family protein	no	no	no	no	no	yes	not checked	no	no
MAB_0858	608.302	-0.214593	0.154747	-1.38673	0.165524	0.528886	Hypothetical luciferase-like monooxygenase	no	no	no	no	no	yes	not checked	no	no
MAB_1133c	88.0293	-0.214273	0.269329	-0.79558	0.426276	0.784713	Serine/threonine protein kinase	no	no	no	no	no	yes	not checked	no	no
MAB_3460c	1225.65	-0.213915	0.13086	-1.63468	0.102116	0.415483	Cell envelope-related function transcriptional attenuator common domain family protein	no	no	no	no	no	yes	not checked	yes	no
MAB_0872	1000.13	-0.21321	0.119716	-1.78097	0.074918	0.354456	Probable cold shock-like protein B CspB	no	no	no	no	no	yes	not checked	no	no
MAB_4648	88.3526	-0.213173	0.26859	-0.793675	0.427385	0.785274	TetR-family transcriptional regulator	no	no	no	no	no	yes	not checked	no	no
MAB_2058	317.784	-0.213167	0.228425	-0.933204	0.350715	0.72632	Probable enoyl-CoA dehydratase/isomerase	no	no	no	no	no	yes	not checked	no	no
MAB_1178c	6887.47	-0.21291	0.0953905	-2.23199	0.0256157	0.193202	Protein PS1	no	no	no	no	no	yes	not checked	no	no
MAB_4144	981.789	-0.212835	0.139793	-1.52249	0.127885	0.469951	Uncharacterized protein	no	no	no	no	no	yes	not checked	no	no
MAB_3250c	356.032	-0.212785	0.17705	-1.20183	0.229428	0.612317	Probable transcriptional regulatory protein KdpE	no	no	no	no	no	yes	not checked	no	no
MAB_4744c	38.3303	-0.212082	0.440749	-0.481184	0.630386	0.895816	DSBA oxidoreductase	no	no	no	no	no	no	not checked	no	no
MAB_3126c	130.903	-0.21203	0.23149	-0.915934	0.359702	0.732499	UsfY protein	no	no	no	no	no	yes	not checked	no	no
MAB_4124	14.8203	-0.211686	0.724319	-0.292255	0.770092	0.941963	N-acetyltransferase domain-containing protein	no	no	no	no	no	no	not checked	no	no
MAB_4280c	400.283	-0.211387	0.157302	-1.34383	0.179003	0.54745	Metallo-beta-lactamase superfamily protein,putative	no	no	no	no	no	no	not checked	no	no
MAB_0919	30.3968	-0.210297	0.522941	-0.402142	0.68758	0.910716	Saccharopine dehydrogenase NADP binding domain-containing protein	no	no	no	no	no	no	not checked	no	no
MAB_0969	97.2698	-0.210048	0.27703	-0.758213	0.448323	0.800017	Transcriptional regulator, TetR	no	no	no	no	no	no	not checked	no	no
MAB_2637c	41.2077	-0.209912	0.458302	-0.458022	0.646937	0.900928	Cardiolipin synthase N-terminal domain-containing protein	no	no	no	no	no	no	not checked	no	no
MAB_1252	345.913	-0.2092	0.154125	-1.35734	0.174674	0.54192	DUF4245 domain-containing protein	no	no	no	no	no	yes	not checked	no	no
MAB_4630	561.73	-0.20917	0.136292	-1.53472	0.124852	0.464433	DUF2510 domain-containing protein	no	no	no	no	no	yes	not checked	no	no
MAB_3684c	248.509	-0.209139	0.193053	-1.08333	0.278664	0.671786	Exodeoxyribonuclease	no	no	no	no	no	yes	not checked	no	no
MAB_2818c	235.372	-0.20905	0.202804	-1.0308	0.302635	0.691137	Hydrolase	no	no	no	no	no	yes	not checked	yes	no
MAB_4482	109.765	-0.208985	0.313639	-0.666324	0.505204	0.835123	Phosphotransferase	no	no	no	no	no	no	not checked	no	no
MAB_2717c	37.4934	-0.208974	0.484215	-0.431573	0.666052	0.90761	CBS domain-containing protein	no	no	no	no	no	no	not checked	no	no
MAB_0695	731.99	-0.208346	0.13358	-1.5597	0.11883	0.452741	Fumarate reductase/succinate dehydrogenase	no	no	no	no	no	yes	not checked	no	no
MAB_3441c	60.7257	-0.208219	0.371342	-0.56072	0.574988	0.872546	NAD-dependent protein deacylase	no	no	no	no	no	yes	not checked	no	no
MAB_3122	463.127	-0.208037	0.152805	-1.36145	0.173371	0.54031	Acyl-CoA dehydrogenase	no	no	no	no	no	yes	not checked	no	no
MAB_4050c	113.666	-0.207917	0.286257	-0.72633	0.467636	0.815864	Probable monooxygenase	no	no	no	no	no	no	not checked	no	no
MAB_3486	2830.4	-0.207619	0.391123	-0.530828	0.595538	0.884075	Probable acyl-CoA dehydrogenase	no	no	no	no	no	no	not checked	no	no
MAB_3750c	956.217	-0.207503	0.116751	-1.77732	0.0755161	0.354866	Phosphoglucosamine mutase	no	no	no	no	no	yes	not checked	no	no
MAB_0006	5422.85	-0.207092	0.114311	-1.81166	0.0700389	0.345005	DNA gyrase subunit B	no	no	no	no	no	yes	not checked	no	no
MAB_2318c	673.937	-0.206792	0.150257	-1.37626	0.168742	0.53277	Esterase family protein	no	no	no	no	no	no	not checked	no	no
MAB_1823c	602.952	-0.206763	0.137831	-1.50012	0.133583	0.478128	Bacteriophage protein	no	no	no	no	no	yes	not checked	no	no
MAB_3008	407.344	-0.206751	0.152629	-1.3546	0.175545	0.542881	Probable polyphosphate glucokinase PpgK	no	no	no	no	no	yes	not checked	no	no
MAB_3845c	513.568	-0.206675	0.153259	-1.34853	0.177486	0.546018	SHOCT domain-containing protein	no	no	no	no	no	yes	not checked	no	no
MAB_1154	624.321	-0.206234	0.169037	-1.22005	0.222446	0.605508	Intersectin-EH binding protein Ibp1	no	no	no	no	no	yes	not checked	no	no
MAB_2548c	179.163	-0.206092	0.233424	-0.882907	0.377286	0.741021	Methyltransferase domain-containing protein	no	no	no	no	no	yes	not checked	no	no
MAB_1069c	250.977	-0.205901	0.176574	-1.16609	0.243579	0.635286	Probable enoyl-CoA hydratase/isomerase	no	no	no	no	no	no	not checked	no	no
MAB_1575	634.398	-0.205421	0.153088	-1.34185	0.179646	0.54745	DNA-(apurinic or apyrimidinic site) lyase	no	no	no	no	no	no	not checked	no	no
MAB_3465	190.356	-0.205271	0.221749	-0.925691	0.354607	0.728283	Sulfate transporter/antisigma-factor	no	no	no	no	no	yes	not checked	no	no
MAB_3829c	1226.97	-0.205144	0.117679	-1.74325	0.0812903	0.369028	Ethanolamine permease	no	no	no	no	no	no	not checked	no	no
MAB_3552	22.9683	-0.205068	0.556219	-0.368682	0.712365	0.92445	Alanine, arginine and proline rich protein	no	no	no	no	no	yes	not checked	no	no
MAB_2629	265.117	-0.205055	0.173671	-1.1807	0.23772	0.62588	SnoaL-like domain-containing protein	no	no	no	no	no	yes	not checked	no	no
MAB_3521c	40.943	-0.204866	0.454522	-0.450728	0.652186	0.903113	Probable nitrite reductase	no	no	no	no	no	yes	not checked	no	no
MAB_4737	344.897	-0.20472	0.165024	-1.24054	0.214774	0.59774	Citrate lyase/aldolase	no	no	no	no	no	yes	not checked	yes	no
MAB_2588	337.964	-0.204591	0.176022	-1.1623	0.245114	0.635922	Uncharacterized protein	no	no	no	no	no	yes	not checked	no	no
MAB_3956c	306.002	-0.204456	0.179487	-1.13911	0.254656	0.648156	S-methyl-5'-thioadenosine phosphorylase	no	no	no	no	no	yes	not checked	no	no
MAB_0851	5681.73	-0.204288	0.134183	-1.52245	0.127895	0.469951	3-hydroxyacyl-CoA dehydrogenase	no	no	no	no	no	no	not checked	no	no
MAB_3788c	813.061	-0.204042	0.136237	-1.4977	0.13421	0.479807	Permease	no	no	no	no	no	yes	not checked	no	no
MAB_4248c	431.875	-0.203612	0.158872	-1.28161	0.199981	0.577729	Thioesterase domain-containing protein	no	no	no	no	no	no	not checked	no	no
MAB_0139c	73.1083	-0.203562	0.344701	-0.590546	0.554825	0.864316	Probable hydrolase, alpha/beta fold family	no	no	no	no	no	no	not checked	no	no
MAB_4579c	574.686	-0.202544	0.147788	-1.37051	0.170529	0.535631	Probable NAD(P) transhydrogenase, alpha1 subunit PntAA	no	no	no	no	no	yes	not checked	no	no
MAB_4059c	764.121	-0.202339	0.158794	-1.27423	0.202583	0.579805	Transcriptional regulator/sugar kinase	no	no	no	no	no	no	not checked	no	no
MAB_0273c	59.9088	-0.202127	0.328116	-0.616025	0.537878	0.853671	Uncharacterized protein	no	no	no	no	no	no	not checked	no	no
MAB_2214c	1150.25	-0.201797	0.133285	-1.51403	0.130019	0.473488	Secreted protein	no	no	no	no	no	yes	not checked	no	no
MAB_0979	114.186	-0.201387	0.275219	-0.731735	0.46433	0.812198	HTH-type transcriptional regulator MarR	no	no	no	no	no	yes	not checked	no	no
MAB_4852c	8.78367	-0.201039	0.965799	-0.208159	0.835105	0.954746	Phosphate-binding protein	no	no	no	no	no	no	not checked	no	no
MAB_3243	587.552	-0.200832	0.166191	-1.20843	0.22688	0.609574	Soluble secreted antigen MPT53	no	no	no	no	no	yes	not checked	no	no
MAB_2466c	108.429	-0.200685	0.272066	-0.737634	0.460737	0.809444	Transcriptional regulator, TetR	no	no	no	no	no	yes	not checked	no	no
MAB_2993c	601.369	-0.200421	0.147406	-1.35965	0.173939	0.540558	Amino acid permease	no	no	no	no	no	no	not checked	no	no
MAB_4067	153.618	-0.200392	0.230714	-0.868577	0.385079	0.747772	DUF2505 domain-containing protein	no	no	no	no	no	no	not checked	no	no
MAB_3081	1149.68	-0.200387	0.129679	-1.54525	0.122286	0.459261	Short-chain dehydrogenase/reductase	no	no	no	no	no	no	not checked	no	no
MAB_3960c	8.6295	-0.200214	0.865677	-0.231281	0.817097	0.952755	RNA polymerase sigma factor 70 region 4 type 2 domain-containing protein	no	no	no	no	no	yes	not checked	no	no
MAB_1009c	3192.96	-0.200203	0.124006	-1.61446	0.106427	0.423948	MCE family protein	no	no	no	no	no	no	not checked	no	no
MAB_4480c	690.698	-0.200062	0.147547	-1.35592	0.175123	0.542622	Glycosyl transferase	no	no	no	no	no	yes	not checked	no	no
MAB_0584	242.884	-0.200015	0.239689	-0.834477	0.404012	0.765396	Acyl-CoA dehydrogenase C-terminal domain-containing protein	no	no	no	no	no	yes	not checked	no	no
MAB_2769	3.52823	-0.199995	1.45845	-0.137129	0.890929	na	Probable cytochrome c oxidase subunit 3 (Cytochrome aa3 subunit 3)	no	no	no	no	no	no	not checked	no	no
MAB_4503c	556.07	-0.199826	0.163432	-1.22268	0.22145	0.605508	DUF6802 domain-containing protein	no	no	no	no	no	no	not checked	no	no
MAB_3611c	865.667	-0.19969	0.123332	-1.61912	0.105421	0.421684	Sugar-phosphate nucleotidyl transferase	no	no	no	no	no	yes	not checked	yes	no
MAB_1710c	196.611	-0.199655	0.201203	-0.992304	0.321049	0.704445	Serine aminopeptidase S33 domain-containing protein	no	no	no	no	no	yes	not checked	no	no
MAB_0480	28.2337	-0.199633	0.483422	-0.412958	0.679637	0.908086	NmrA-like domain-containing protein	no	no	no	no	no	no	not checked	no	no
MAB_0994	22.8127	-0.199569	0.564314	-0.353648	0.723603	0.926255	NAD-dependent epimerase/dehydratase	no	no	no	no	no	no	not checked	no	no
MAB_1956	205.745	-0.198805	0.190647	-1.04279	0.297046	0.687601	Probable glycerate kinase	no	no	no	no	no	yes	not checked	no	no
MAB_4247	147.727	-0.198803	0.229635	-0.865731	0.386638	0.74809	Dicarboxylate carrier protein	no	no	no	no	no	no	not checked	no	no
MAB_4387	35.9441	-0.198588	0.498416	-0.398437	0.690308	0.912572	DUF4334 domain-containing protein	no	no	no	no	no	yes	not checked	no	no
MAB_3120	119.294	-0.198402	0.259023	-0.765962	0.443699	0.797369	DUF3558 domain-containing protein	no	no	no	no	no	yes	not checked	no	no
MAB_0268	222.721	-0.198327	0.225378	-0.879975	0.378873	0.742319	tRNA-specific adenosine deaminase	no	no	no	no	no	no	not checked	no	no
MAB_0119c	747.108	-0.198269	0.146966	-1.34908	0.177312	0.54589	Transmembrane protein	no	no	no	no	no	no	not checked	no	no
MAB_0615	365.387	-0.198041	0.175377	-1.12923	0.258802	0.65241	Acyl-CoA dehydrogenase	no	no	no	no	no	no	not checked	no	no
MAB_1121	328.739	-0.197779	0.173694	-1.13866	0.254844	0.648156	Arginine deiminase (ADI)	no	no	no	no	no	yes	not checked	yes	no
MAB_2202	113.91	-0.197747	0.235835	-0.838497	0.401752	0.762315	Pyridoxamine 5'-phosphate oxidase putative domain-containing protein	no	no	no	no	no	yes	not checked	no	no
MAB_4015c	109.182	-0.197256	0.284802	-0.692608	0.488556	0.825177	Mycothiol S-conjugate amidase	no	no	no	no	no	yes	not checked	no	no
MAB_2888c	2639.73	-0.196891	0.136202	-1.44558	0.148296	0.501477	Probable transcriptional regulatory protein MAB_2888c	no	no	no	no	no	yes	not checked	yes	no
MAB_4667	104.727	-0.19685	0.257685	-0.763918	0.444916	0.797369	Amidohydrolase	no	no	no	no	no	yes	not checked	no	no
MAB_0731	159.764	-0.196687	0.22655	-0.868185	0.385293	0.747772	Probable aminotransferase, class IV	no	no	no	no	no	no	not checked	no	no
MAB_1906	504.872	-0.196571	0.148806	-1.32099	0.186506	0.555018	Pyridoxamine 5'-phosphate oxidase-related	no	no	no	no	no	yes	not checked	no	no
MAB_1763	433.29	-0.196514	0.204084	-0.962905	0.335595	0.714764	HTH cro/C1-type domain-containing protein	no	no	no	no	no	yes	not checked	no	no
MAB_3877c	6582.89	-0.196499	0.128313	-1.53141	0.125669	0.466603	Large ribosomal subunit protein uL10 (50S ribosomal protein L10)	no	no	no	no	no	yes	not checked	no	no
MAB_1682	17.3281	-0.196018	0.633393	-0.309474	0.756961	0.936697	Probable NAD-dependent epimerase/dehydratase	no	no	no	no	no	no	not checked	no	no
MAB_2165	104.589	-0.195903	0.295184	-0.663663	0.506906	0.835801	acetolactate synthase	no	no	no	no	no	yes	not checked	no	no
MAB_3747c	35.9557	-0.19584	0.446008	-0.439095	0.660593	0.904818	ESX-1 secretion-associated protein	no	no	no	no	no	yes	not checked	no	no
MAB_4119	241.384	-0.195831	0.205458	-0.953145	0.340517	0.718335	Carboxymuconolactone decarboxylase-like domain-containing protein	no	no	no	no	no	yes	not checked	no	no
MAB_1973	177.305	-0.195737	0.210895	-0.928125	0.353343	0.727738	Uncharacterized protein	no	no	no	no	no	yes	not checked	no	no
MAB_2320c	169.39	-0.19503	0.234325	-0.832306	0.405236	0.766629	Recombinase RecA	no	no	no	no	no	yes	not checked	no	no
MAB_4306	112.873	-0.194997	0.283002	-0.689031	0.490804	0.825663	Transglutaminase-like protein	no	no	no	no	no	yes	not checked	no	no
MAB_2407	4260.63	-0.194784	0.125935	-1.5467	0.121936	0.459121	Glycine dehydrogenase (decarboxylating)	no	no	no	no	no	yes	not checked	no	no
MAB_t5045c	13.902	-0.194626	0.77244	-0.251962	0.80107	0.94688	tRNA-Thr(GGT)	no	no	no	no	no	no	not checked	no	no
MAB_1407c	717.462	-0.194588	0.140774	-1.38227	0.16689	0.529181	Probable oxidoreductase	no	no	no	no	no	yes	not checked	no	no
MAB_4485	1057.93	-0.194393	0.110825	-1.75406	0.0794205	0.364536	Transporter	no	no	no	no	no	yes	not checked	no	no
MAB_2683c	131.622	-0.19392	0.22374	-0.866722	0.386095	0.747772	Aminotransferase	no	no	no	no	no	yes	not checked	no	no
MAB_2370	672.614	-0.193836	0.131321	-1.47605	0.139931	0.489709	Pseudouridine synthase	no	no	no	no	no	no	not checked	no	no
MAB_0649c	83.0186	-0.193819	0.26826	-0.722505	0.469984	0.816529	Monooxygenase	no	no	no	no	no	yes	not checked	no	no
MAB_0321c	16.895	-0.193677	0.611131	-0.316917	0.751307	0.933951	PE-PGRS family protein	no	no	no	no	no	no	not checked	no	no
MAB_0663	77.124	-0.193202	0.298329	-0.647612	0.517236	0.843867	Probable cyclic synthetase (Peptide synthase)	no	no	no	no	no	no	not checked	no	no
MAB_0541	503.238	-0.193194	0.200363	-0.964219	0.334936	0.714096	Pantothenate synthetase (PS)	no	no	no	no	no	yes	not checked	no	no
MAB_2752	341.697	-0.192506	0.180729	-1.06516	0.286802	0.674268	Probable ATP-binding protein ABC transporter	no	no	no	no	no	yes	not checked	no	no
MAB_4399c	28.8095	-0.192362	0.43607	-0.441125	0.659122	0.90398	Transmembrane protein	no	no	no	no	no	no	not checked	no	no
MAB_2284	85.8237	-0.192111	0.298053	-0.644554	0.519216	0.84409	Halogenase	no	no	no	no	no	no	not checked	no	no
MAB_3915	861.346	-0.192032	0.120872	-1.58873	0.112122	0.43722	Glycerol-3-phosphate dehydrogenase [NAD(P)+]	no	no	no	no	no	yes	not checked	no	no
MAB_3717	136.973	-0.191535	0.249911	-0.766413	0.44343	0.797369	Transmembrane protein	no	no	no	no	no	no	not checked	no	no
MAB_0553c	651.44	-0.19148	0.172762	-1.10835	0.267712	0.66389	ABM domain-containing protein	no	no	no	no	no	yes	not checked	yes	no
MAB_4072c	277.865	-0.191089	0.17744	-1.07692	0.281516	0.672749	CHAT domain-containing protein	no	no	no	no	no	yes	not checked	no	no
MAB_2712c	3028.26	-0.190709	0.107181	-1.77931	0.0751889	0.354456	methylmalonyl-CoA mutase	no	no	no	no	no	yes	not checked	no	no
MAB_1054	3190.7	-0.190157	0.105662	-1.79967	0.0719124	0.347781	ATP-dependent DNA helicase	no	no	no	no	no	yes	not checked	no	no
MAB_4684	23.3721	-0.189969	0.52919	-0.358982	0.719609	0.925622	Transcriptional regulator, TetR family	no	no	no	no	no	yes	not checked	no	no
MAB_3903	1355.53	-0.189516	0.992838	-0.190883	0.848617	0.957392	NAD(P)H nitroreductase acg	no	no	no	no	no	yes	not checked	no	no
MAB_2110	469.978	-0.189493	0.169344	-1.11898	0.263147	0.658509	DUF3090 domain-containing protein	no	no	no	no	no	yes	not checked	no	no
MAB_2919c	77.9517	-0.189375	0.305303	-0.620285	0.53507	0.851713	Probable dipeptidyl peptidase IV	no	no	no	no	no	yes	not checked	no	no
MAB_4914c	68.7579	-0.189298	0.310362	-0.609928	0.541909	0.857236	PknH-like extracellular domain-containing protein	no	no	no	no	no	yes	not checked	no	no
MAB_1514	833.255	-0.189128	0.11888	-1.59091	0.11163	0.436237	MutT/NUDIX-family protein	no	no	no	no	no	yes	not checked	yes	no
MAB_0200c	249.803	-0.188549	0.189331	-0.995866	0.319315	0.703612	Probable phosphoesterase, PA-phosphatase related protein	no	no	no	no	no	no	not checked	no	no
MAB_4822	262.466	-0.188293	0.187864	-1.00228	0.316206	0.701815	Bacteriophage protein gp37	no	no	no	no	no	no	not checked	no	no
MAB_4094c	450.893	-0.188009	0.180918	-1.03919	0.298715	0.688417	Probable 3-hydroxybutyryl-CoA dehydrogenase	no	no	no	no	no	no	not checked	no	no
MAB_2566	17.4065	-0.187815	0.653686	-0.287316	0.77387	0.942293	Glyoxalase/bleomycin resistance or cadmium-induced protein CadI	no	no	no	no	no	no	not checked	no	no
MAB_1293c	39.8066	-0.187482	0.412964	-0.453991	0.649835	0.903113	Pyridoxamine 5'-phosphate oxidase family protein	no	no	no	no	no	no	not checked	no	no
MAB_4452	109.79	-0.187075	0.270003	-0.692863	0.488396	0.825177	Transcriptional regulator, MerR family	no	no	no	no	no	yes	not checked	no	no
MAB_1563	287.563	-0.187003	0.17393	-1.07516	0.282303	0.672749	Uncharacterized protein	no	no	no	no	no	no	not checked	no	no
MAB_1828	72.7953	-0.186494	0.296114	-0.629804	0.528823	0.848544	Uncharacterized protein	no	no	no	no	no	yes	not checked	yes	no
MAB_3967	23.1504	-0.186234	0.558247	-0.333604	0.738678	0.930026	Monooxygenase EthA, flavin-binding	no	no	no	no	no	no	not checked	no	no
MAB_0624	321.84	-0.186005	0.160052	-1.16215	0.245174	0.635922	Probable hydratase/decarboxylase	no	no	no	no	no	yes	not checked	no	no
MAB_4600c	1497.68	-0.185759	0.135108	-1.3749	0.169163	0.53308	YrbE family protein	no	no	no	no	no	no	not checked	no	no
MAB_4501c	224.012	-0.185529	0.189266	-0.980255	0.32696	0.709987	Secreted protein	no	no	no	no	no	no	not checked	no	no
MAB_1441	508.415	-0.185478	0.181579	-1.02147	0.307031	0.694946	Large ribosomal subunit protein bL31 (50S ribosomal protein L31)	no	no	no	no	no	yes	not checked	no	no
MAB_0084	235.516	-0.185345	0.188	-0.985877	0.324193	0.707877	DUF1254 domain-containing protein	no	no	no	no	no	no	not checked	no	no
MAB_4647	93.3484	-0.184929	0.265909	-0.69546	0.486767	0.825177	Transcriptional regulator, TetR family	no	no	no	no	no	yes	not checked	no	no
MAB_4394	1582.02	-0.184748	0.124367	-1.4855	0.13741	0.486548	Carboxyltransferase domain-containing protein	no	no	no	no	no	no	not checked	no	no
MAB_0867c	253.174	-0.184714	0.203885	-0.905971	0.364951	0.736638	Transferase	no	no	no	no	no	no	not checked	no	no
MAB_0603c	134.016	-0.184534	0.246155	-0.749666	0.453456	0.804484	Possible 2-nitropropane dioxygenase	no	no	no	no	no	yes	not checked	no	no
MAB_0485	242.723	-0.184242	0.240567	-0.765865	0.443757	0.797369	Oxidoreductase	no	no	no	no	no	yes	not checked	yes	no
MAB_1457	468.013	-0.184061	0.142998	-1.28716	0.198039	0.574073	UDP-N-acetylglucosamine 1-carboxyvinyltransferase	no	no	no	no	no	yes	not checked	no	no
MAB_0258c	410.255	-0.184061	0.142738	-1.2895	0.197226	0.573381	Dihydropicolinate reductase	no	no	no	no	no	no	not checked	no	no
MAB_2964	206.227	-0.184006	0.193512	-0.950877	0.341667	0.718713	SnoaL-like domain-containing protein	no	no	no	no	no	yes	not checked	no	no
MAB_3866c	1377.58	-0.183826	0.120993	-1.51932	0.128683	0.470936	Amino acid permease	no	no	no	no	no	yes	not checked	no	no
MAB_1513	3666.18	-0.183548	0.103548	-1.77259	0.076297	0.357141	Holo-[acyl-carrier-protein] synthase (Holo-ACP synthase)	no	no	no	no	no	no	not checked	no	no
MAB_0437c	304.909	-0.183494	0.223352	-0.821548	0.411334	0.772275	DUF3892 domain-containing protein	no	no	no	no	no	no	not checked	no	no
MAB_0989	87.6933	-0.183446	0.306179	-0.599147	0.549075	0.860074	HTH-type transcriptional regulator TetR	no	no	no	no	no	yes	not checked	no	no
MAB_2569c	46.3465	-0.183429	0.350959	-0.52265	0.601218	0.887169	ABC transporter permease	no	no	no	no	no	yes	not checked	no	no
MAB_1648c	470.851	-0.183391	0.147957	-1.23949	0.215165	0.598136	Integral membrane protein	no	no	no	no	no	no	not checked	no	no
MAB_3399	351.358	-0.182998	0.206524	-0.886086	0.375571	0.740035	Probable ABC transporter, ATP-binding	no	no	no	no	no	yes	not checked	no	no
MAB_4246	627.601	-0.182824	0.136854	-1.33591	0.18158	0.549376	Na+/H+ antiporter	no	no	no	no	no	no	not checked	no	no
MAB_4073c	225.974	-0.182553	0.206369	-0.884594	0.376376	0.740357	Tetratricopeptide repeat family protein	no	no	no	no	no	yes	not checked	no	no
MAB_2192	897.797	-0.182443	0.12086	-1.50954	0.131161	0.474188	Probable dipeptidase PepE	no	no	no	no	no	yes	not checked	no	no
MAB_2890c	695.718	-0.182388	0.144282	-1.26411	0.206191	0.586055	Pyridoxal 5'-phosphate synthase subunit PdxT	no	no	no	no	no	no	not checked	no	no
MAB_0177	35681.8	-0.182142	0.130389	-1.39691	0.162441	0.523553	Antigen 85-A/B/C	no	no	no	no	no	yes	not checked	no	no
MAB_4772	59.5144	-0.182103	0.362311	-0.502615	0.615235	0.891123	Regulatory protein, TetR	no	no	no	no	no	yes	not checked	yes	no
MAB_1153	1102	-0.182061	0.130591	-1.39413	0.163279	0.524148	Uncharacterized protein	no	no	no	no	no	no	not checked	no	no
MAB_1983	438.472	-0.181319	0.148847	-1.21816	0.223164	0.606019	Uncharacterized protein	no	no	no	no	no	yes	not checked	no	no
MAB_4657c	916.913	-0.181238	0.152901	-1.18533	0.235887	0.624322	Short-chain dehydrogenase/reductase	no	no	no	no	no	no	not checked	no	no
MAB_3390	1331.44	-0.181235	0.13951	-1.29908	0.193917	0.56898	Probable FeIII-dicitrate-binding periplasmic lipoprotein	no	no	no	no	no	yes	not checked	no	no
MAB_1958c	342.048	-0.181206	0.178736	-1.01382	0.310668	0.697916	Uncharacterized protein	no	no	no	no	no	yes	not checked	no	no
MAB_2359	839.871	-0.18095	0.149819	-1.20779	0.227129	0.609902	Cytotoxin/haemolysin homologue TlyA	no	no	no	no	no	no	not checked	no	no
MAB_1112c	474.478	-0.180749	0.156136	-1.15764	0.247012	0.637697	Quinone oxidoreductase	no	no	no	no	no	yes	not checked	no	no
MAB_3768c	490.655	-0.180746	0.158852	-1.13783	0.255192	0.648327	tRNA pseudouridine synthase A	no	no	no	no	no	no	not checked	no	no
MAB_3331c	363.396	-0.18033	0.160568	-1.12308	0.261404	0.655486	Amino acid permease	no	no	no	no	no	yes	not checked	no	no
MAB_4777c	837.934	-0.180285	0.140721	-1.28115	0.20014	0.577729	Glucanase	no	no	no	no	no	yes	not checked	yes	no
MAB_1509	1130.05	-0.180228	0.13554	-1.3297	0.183617	0.551537	Transmembrane protein	no	no	no	no	no	yes	not checked	yes	no
MAB_0973	331.489	-0.179776	0.180427	-0.996387	0.319062	0.703612	DUF779 domain-containing protein	no	no	no	no	no	yes	not checked	no	no
MAB_0666	251.403	-0.179708	0.179407	-1.00168	0.3165	0.701815	ESAT-6-like protein	no	no	no	no	no	no	not checked	no	no
MAB_0593c	212.094	-0.179581	0.207133	-0.866982	0.385952	0.747772	Probable acyl-CoA dehydrogenase FadE	no	no	no	no	no	no	not checked	no	no
MAB_2350c	13.9897	-0.179312	0.650962	-0.275458	0.782965	0.942882	Uncharacterized protein	no	no	no	no	no	no	not checked	no	no
MAB_2726c	6392.29	-0.179031	0.105364	-1.69916	0.0892894	0.388088	MoxR family ATPase	no	no	no	no	no	yes	not checked	yes	no
MAB_3767c	484.74	-0.17872	0.160038	-1.11673	0.26411	0.65952	Sensor domain-containing protein	no	no	no	no	no	yes	not checked	no	no
MAB_2859c	538.558	-0.178631	0.14152	-1.26223	0.206865	0.587278	Transglutaminase family protein	no	no	no	no	no	yes	not checked	no	no
MAB_0430	351.56	-0.17842	0.172398	-1.03493	0.300702	0.69101	Fido domain-containing protein	no	no	no	no	no	yes	not checked	no	no
MAB_4211c	1102.62	-0.178092	0.131451	-1.35482	0.175475	0.542881	Uncharacterized protein	no	no	no	no	no	no	not checked	no	no
MAB_4229c	265.985	-0.177483	0.205288	-0.864558	0.387281	0.748608	DUF385 domain-containing protein	no	no	no	no	no	yes	not checked	no	no
MAB_1572	627.396	-0.177475	0.171022	-1.03773	0.299395	0.689654	DSBA-like thioredoxin domain-containing protein	no	no	no	no	no	no	not checked	no	no
MAB_3838c	750.45	-0.177379	0.133165	-1.33203	0.182851	0.549926	Ferredoxin reductase	no	no	no	no	no	no	not checked	no	no
MAB_3364	618.388	-0.17732	0.133722	-1.32603	0.184828	0.552762	Methyltransferase type 11 domain-containing protein	no	no	no	no	no	yes	not checked	no	no
MAB_4762	574.614	-0.176503	0.157025	-1.12404	0.260994	0.655141	ABC-2 type transporter transmembrane domain-containing protein	no	no	no	no	no	no	not checked	no	no
MAB_3796c	5247.32	-0.176339	0.133606	-1.31984	0.186887	0.555467	Large ribosomal subunit protein uL18	no	no	no	no	no	no	not checked	no	no
MAB_1335c	1115.53	-0.176157	0.119185	-1.47802	0.139403	0.489492	2,3,4,5-tetrahydropyridine-2,6-dicarboxylate N-succinyltransferase	no	no	no	no	no	yes	not checked	no	no
MAB_4530	1558.54	-0.176141	0.113762	-1.54833	0.121544	0.459081	HTH cro/C1-type domain-containing protein	no	no	no	no	no	no	not checked	no	no
MAB_3353c	157.96	-0.175699	0.222975	-0.787977	0.43071	0.787753	Xanthine/uracil/vitamin C permease family protein	no	no	no	no	no	yes	not checked	no	no
MAB_1466c	631.529	-0.175585	0.146338	-1.19986	0.230192	0.613336	Possible lipoprotein peptidase LpqM	no	no	no	no	no	no	not checked	no	no
MAB_2497c	164.892	-0.175324	0.227759	-0.769776	0.441433	0.797369	DUF1345 domain-containing protein	no	no	no	no	no	no	not checked	no	no
MAB_4615	167.593	-0.175185	0.220161	-0.795713	0.426199	0.784713	Major facilitator superfamily	no	no	no	no	no	no	not checked	no	no
MAB_3148c	94.2219	-0.17501	0.288301	-0.60704	0.543824	0.857713	Probable polyketide synthase Pks5	no	no	no	no	no	no	not checked	no	no
MAB_3787	226.763	-0.174943	0.195791	-0.89352	0.371579	0.739884	Putative S-adenosyl-L-methionine-dependent methyltransferase MAB_3787	no	no	no	no	no	yes	not checked	yes	no
MAB_4766	56.5064	-0.17476	0.357209	-0.489237	0.624674	0.893824	Hypothetical oxalate decarboxylase	no	no	no	no	no	no	not checked	no	no
MAB_2731	459.404	-0.174634	0.158703	-1.10038	0.271167	0.66699	Transcriptional regulator, TetR family	no	no	no	no	no	yes	not checked	no	no
MAB_2807	7134.74	-0.174457	0.118918	-1.46704	0.142365	0.493203	Major facilitator superfamily MFS_1	no	no	no	no	no	no	not checked	no	no
MAB_1036	200.875	-0.17426	0.19704	-0.884388	0.376487	0.740357	TetR-family transcriptional regulator	no	no	no	no	no	yes	not checked	no	no
MAB_4511c	18.8089	-0.174172	0.600346	-0.29012	0.771725	0.942293	Mce family protein	no	no	no	no	no	no	not checked	no	no
MAB_0329	807.241	-0.174104	0.144292	-1.20661	0.227583	0.609925	DNA polymerase III, epsilon subunit (DnaQ)	no	no	no	no	no	yes	not checked	no	no
MAB_2507	28.8199	-0.173799	0.444272	-0.3912	0.695649	0.914852	Oxidoreductase	no	no	no	no	no	yes	not checked	no	no
MAB_2147	1318.07	-0.173703	0.120466	-1.44193	0.149322	0.503377	NADH-quinone oxidoreductase subunit N	no	no	no	no	no	yes	not checked	no	no
MAB_0893	53.9847	-0.173661	0.393954	-0.440814	0.659347	0.90398	4-hydroxyphenylpyruvate dioxygenase	no	no	no	no	no	yes	not checked	no	no
MAB_4051c	59.7152	-0.173563	0.319051	-0.543998	0.586443	0.880762	Reductase	no	no	no	no	no	no	not checked	no	no
MAB_4595c	3996.99	-0.173323	0.106301	-1.63049	0.102999	0.416997	Mce family protein	no	no	no	no	no	no	not checked	no	no
MAB_4807	55.6423	-0.173251	0.33485	-0.517398	0.604879	0.888214	Bacteriophage protein	no	no	no	no	no	yes	not checked	no	no
MAB_1857c	44.104	-0.172824	0.36084	-0.47895	0.631974	0.896291	HTH marR-type domain-containing protein	no	no	no	no	no	yes	not checked	no	no
MAB_0504c	320.607	-0.172656	0.17796	-0.970195	0.331949	0.714096	Conserved hypothetical membrane protein	no	no	no	no	no	no	not checked	no	no
MAB_4607c	176.429	-0.172529	0.248341	-0.694726	0.487227	0.825177	Putative S-adenosyl-L-methionine-dependent methyltransferase MAB_4607c	no	no	no	no	no	yes	not checked	no	no
MAB_4787c	108.078	-0.172517	0.276574	-0.623766	0.532782	0.849994	Hypothetical regulatory protein, TetR family	no	no	no	no	no	yes	not checked	no	no
MAB_2133	637.038	-0.172506	0.150841	-1.14362	0.25278	0.645635	Probable response regulator	no	no	no	no	no	yes	not checked	no	no
MAB_0873	416.731	-0.172468	0.179402	-0.961346	0.336378	0.714899	DNA alkylation repair protein	no	no	no	no	no	yes	not checked	no	no
MAB_2502	81.2809	-0.172447	0.29341	-0.587736	0.556709	0.864469	DNA topoisomerase	no	no	no	no	no	no	not checked	no	no
MAB_4486	723.024	-0.172078	0.122418	-1.40567	0.159823	0.518932	3-hydroxyisobutyrate dehydrogenase	no	no	no	no	no	yes	not checked	yes	no
MAB_2377	379.173	-0.171847	0.164854	-1.04242	0.297217	0.687601	Uncharacterized protein	no	no	no	no	no	yes	not checked	no	no
MAB_0596c	43.4328	-0.171633	0.379896	-0.451789	0.651421	0.903113	Probable fatty-acid-CoA ligase FadD	no	no	no	no	no	yes	not checked	no	no
MAB_4662c	140.329	-0.171211	0.240898	-0.710723	0.477256	0.820775	Zinc finger CGNR domain-containing protein	no	no	no	no	no	yes	not checked	no	no
MAB_0616	291.422	-0.170589	0.180768	-0.943691	0.345328	0.720419	Nucleic acid-binding protein	no	no	no	no	no	no	not checked	no	no
MAB_2848c	395.896	-0.170414	0.158388	-1.07593	0.28196	0.672749	shikimate dehydrogenase (NADP(+))	no	no	no	no	no	no	not checked	no	no
MAB_4617	33.4913	-0.170216	0.47893	-0.355408	0.722284	0.926255	Methylcitrate dehydratase family (MmgE/PrpD)	no	no	no	no	no	no	not checked	no	no
MAB_1332	693.822	-0.170206	0.122075	-1.39427	0.163236	0.524148	Probable fatty-acid-CoA ligase FadD	no	no	no	no	no	yes	not checked	no	no
MAB_1437	742.236	-0.170016	0.138009	-1.23192	0.217978	0.600315	Homoserine kinase (HK) (HSK)	no	no	no	no	no	no	not checked	no	no
MAB_3821c	4654.19	-0.169778	0.103776	-1.63601	0.101838	0.415483	Small ribosomal subunit protein uS10 (30S ribosomal protein S10)	no	no	no	no	no	yes	not checked	no	no
MAB_1536	20.5318	-0.169513	0.622258	-0.272415	0.785303	0.942896	Transcriptional regulator, TetR family	no	no	no	no	no	no	not checked	no	no
MAB_4759	13.3415	-0.169373	0.668816	-0.253243	0.800081	0.946584	Probable nitroreductase	no	no	no	no	no	yes	not checked	no	no
MAB_4228c	90.5473	-0.169311	0.270379	-0.626197	0.531185	0.849473	Uncharacterized protein	no	no	no	no	no	yes	not checked	no	no
MAB_2127c	175.955	-0.169154	0.219543	-0.770483	0.441013	0.797369	Glycine transporter domain-containing protein	no	no	no	no	no	no	not checked	no	no
MAB_4376c	240.225	-0.168964	0.200328	-0.84344	0.398982	0.759455	Acetoacetyl-CoA synthetase	no	no	no	no	no	yes	not checked	no	no
MAB_1965c	163.595	-0.168916	0.223809	-0.754734	0.450408	0.801675	Pyridoxamine 5'-phosphate oxidase putative domain-containing protein	no	no	no	no	no	yes	not checked	no	no
MAB_4462c	159.937	-0.168623	0.234739	-0.718343	0.472546	0.817652	Ribosome maturation factor RimP	no	no	no	no	no	yes	not checked	no	no
MAB_2335	1803.09	-0.168117	0.113026	-1.48742	0.136905	0.485774	Phenylalanine--tRNA ligase beta subunit	no	no	no	no	no	yes	not checked	no	no
MAB_4210	254.171	-0.1681	0.187727	-0.895448	0.370548	0.739884	MutT/NUDIX family protein	no	no	no	no	no	no	not checked	no	no
MAB_3232c	42.1224	-0.168006	0.419554	-0.40044	0.688832	0.911595	Luciferase-like oxidoreductase	no	no	no	no	no	yes	not checked	yes	no
MAB_4636	54.6002	-0.167903	0.363021	-0.462516	0.643711	0.900065	Deazaflavin-dependent nitroreductase family protein	no	no	no	no	no	no	not checked	no	no
MAB_0525c	1000.12	-0.167633	0.124091	-1.35089	0.17673	0.544872	Probable conserved lipoprotein LpqG	no	no	no	no	no	no	not checked	no	no
MAB_2843c	2845.45	-0.167546	0.099637	-1.68157	0.092653	0.395252	Chorismate synthase (CS)	no	no	no	no	no	yes	not checked	no	no
MAB_0181	8443.08	-0.166835	0.104885	-1.59065	0.111688	0.436237	Propionyl-CoA carboxylase, beta subunit (PccB)	no	no	no	no	no	yes	not checked	no	no
MAB_2450	128.975	-0.166669	0.252506	-0.66006	0.509215	0.837345	Undecaprenyl-diphosphatase	no	no	no	no	no	no	not checked	no	no
MAB_2495	90.4051	-0.166664	0.28875	-0.577189	0.563812	0.865166	Probable acyl-CoA dehydrogenase	no	no	no	no	no	yes	not checked	no	no
MAB_3318	114.171	-0.166654	0.264195	-0.630797	0.528173	0.848135	Regulatory protein	no	no	no	no	no	yes	not checked	no	no
MAB_0003	1371.13	-0.166555	0.118338	-1.40745	0.159294	0.51827	6-phosphogluconate dehydrogenase Gnd	no	no	no	no	no	yes	not checked	no	no
MAB_2184	97.0293	-0.166104	0.259419	-0.640294	0.521981	0.846232	Cullin, a subunit of E3 ubiquitin ligase	no	no	no	no	no	no	not checked	no	no
MAB_0967	531.96	-0.166034	0.180879	-0.91793	0.358656	0.731603	PE-PGRS family protein	no	no	no	no	no	yes	not checked	no	no
MAB_3626c	852.956	-0.165818	0.128021	-1.29524	0.195238	0.571071	biotin--[biotin carboxyl-carrier protein] ligase	no	no	no	no	no	yes	not checked	no	no
MAB_3587c	37.1617	-0.16546	0.40382	-0.409738	0.681998	0.908086	Integral membrane protein	no	no	no	no	no	no	not checked	no	no
MAB_3541c	303.956	-0.165219	0.178019	-0.928097	0.353357	0.727738	Biotinylated protein TB7.3 homolog	no	no	no	no	no	yes	not checked	no	no
MAB_3433c	24.0976	-0.165053	0.49841	-0.331159	0.740524	0.930037	YeiH family protein	no	no	no	no	no	no	not checked	no	no
MAB_3287c	451.06	-0.16481	0.189572	-0.86938	0.384639	0.747772	Cystathionine/methionine gamma-synthase/ lyase	no	no	no	no	no	no	not checked	no	no
MAB_1086	989.166	-0.164709	0.127811	-1.28869	0.197504	0.573422	UTP--glucose-1-phosphate uridylyltransferase	no	no	no	no	no	no	not checked	no	no
MAB_0410c	1066.05	-0.164707	0.116004	-1.41983	0.155657	0.51338	Probable anion transporter ATPase	no	no	no	no	no	no	not checked	no	no
MAB_1959	558.12	-0.164674	0.156256	-1.05387	0.29194	0.680958	Probable adenosine kinase CbhK	no	no	no	no	no	yes	not checked	no	no
MAB_0467	70.4053	-0.164664	0.284978	-0.577812	0.563391	0.865166	Lipoprotein LpqS	no	no	no	no	no	no	not checked	no	no
MAB_4353	105.233	-0.16391	0.256572	-0.638847	0.522922	0.846955	Thioesterase domain-containing protein	no	no	no	no	no	yes	not checked	no	no
MAB_3913	300.556	-0.163431	0.185331	-0.881833	0.377867	0.741557	Translocator	no	no	no	no	no	no	not checked	no	no
MAB_2474	3571.57	-0.163361	0.160325	-1.01893	0.308234	0.694946	NlpC/P60 domain-containing protein	no	no	no	no	no	no	not checked	no	no
MAB_4551c	321.581	-0.16332	0.176687	-0.924346	0.355306	0.728786	Possible lysophospholipase	no	no	no	no	no	yes	not checked	no	no
MAB_1507	77.0555	-0.162656	0.335301	-0.485104	0.627603	0.895618	PknH-like extracellular domain-containing protein	no	no	no	no	no	yes	not checked	no	no
MAB_4447	26.6527	-0.162542	0.592149	-0.274495	0.783704	0.942882	Sulfate ABC transporter, periplasmic protein	no	no	no	no	no	no	not checked	no	no
MAB_0367c	47.2881	-0.162423	0.375673	-0.432352	0.665486	0.90761	SnoaL-like domain-containing protein	no	no	no	no	no	yes	not checked	yes	no
MAB_3856c	252.112	-0.162382	0.17656	-0.9197	0.357729	0.73139	Lipoprotein LprB	no	no	no	no	no	yes	not checked	no	no
MAB_1716c	67.4774	-0.162217	0.374368	-0.43331	0.664789	0.90761	Probable sugar ABC transporter, permease protein	no	no	no	no	no	no	not checked	no	no
MAB_1633	607.895	-0.161063	0.138393	-1.16381	0.244501	0.635456	DNA polymerase III delta subunit	no	no	no	no	no	yes	not checked	no	no
MAB_4597c	2918.13	-0.161048	0.107741	-1.49477	0.134975	0.482182	Mce family protein	no	no	no	no	no	no	not checked	no	no
MAB_0845	744.047	-0.16037	0.146867	-1.09194	0.274861	0.667996	Probable fatty-acid-CoA racemase Far	no	no	no	no	no	yes	not checked	no	no
MAB_2838c	561.194	-0.160185	0.137314	-1.16656	0.243387	0.635128	Cytoplasmic peptidase PepQ	no	no	no	no	no	no	not checked	no	no
MAB_3261c	484.936	-0.160102	0.147957	-1.08208	0.279215	0.672127	Probable lipoprotein LpqH	no	no	no	no	no	yes	not checked	no	no
MAB_3224c	1610.97	-0.1599	0.144045	-1.11007	0.266967	0.66357	Large ribosomal subunit protein bL19 (50S ribosomal protein L19)	no	no	no	no	no	yes	not checked	no	no
MAB_0339	263.739	-0.159828	0.184896	-0.864425	0.387355	0.748608	Lipoprotein	no	no	no	no	no	yes	not checked	no	no
MAB_2870	83.6545	-0.159828	0.300921	-0.53113	0.595328	0.884075	Gamma-glutamylcyclotransferase AIG2-like domain-containing protein	no	no	no	no	no	yes	not checked	no	no
MAB_4801	980.972	-0.159475	0.140108	-1.13822	0.255027	0.648277	Possible twin-arginine translocation pathway	no	no	no	no	no	yes	not checked	yes	no
MAB_0753c	2749.66	-0.159218	0.109611	-1.45257	0.146342	0.497928	tRNA-dihydrouridine synthase	no	no	no	no	no	no	not checked	no	no
MAB_3403c	154.715	-0.159174	0.250676	-0.634978	0.525443	0.848135	DUF3349 domain-containing protein	no	no	no	no	no	yes	not checked	no	no
MAB_2687c	817.937	-0.159139	0.149987	-1.06102	0.288681	0.676262	8-amino-7-oxononanoate synthase (BioF)	no	no	no	no	no	yes	not checked	no	no
MAB_3240c	212.797	-0.15904	0.204689	-0.776985	0.437168	0.793831	Ammonium transporter	no	no	no	no	no	no	not checked	no	no
MAB_1685	23.6096	-0.15898	0.510102	-0.311663	0.755297	0.936	Decarboxylase	no	no	no	no	no	no	not checked	no	no
MAB_4635	70.1663	-0.158979	0.335114	-0.474403	0.635213	0.899277	Probable NADH:flavin oxidoreductase/NADH oxidase	no	no	no	no	no	no	not checked	no	no
MAB_2168	265.681	-0.158355	0.218651	-0.724235	0.468922	0.816529	Aminotransferase	no	no	no	no	no	yes	not checked	no	no
MAB_1523c	424.153	-0.158342	0.175745	-0.900976	0.367601	0.737895	Integral membrane protein	no	no	no	no	no	no	not checked	no	no
MAB_0698	1951.85	-0.157752	0.11957	-1.31932	0.187062	0.555642	Phosphoribosylformylglycinamidine synthase subunit PurQ (FGAM synthase)	no	no	no	no	no	no	not checked	no	no
MAB_3678c	264	-0.157751	0.176895	-0.89178	0.372511	0.739884	Probable alternative RNA polymerase sigma factor SigJ	no	no	no	no	no	yes	not checked	yes	no
MAB_3514c	583.648	-0.157731	0.1466	-1.07593	0.281958	0.672749	Possible transmembrane cation transporter	no	no	no	no	no	yes	not checked	no	no
MAB_p05c	102.377	-0.157699	0.261783	-0.602405	0.546905	0.858151	Mercury resistance operon repressor MerR	no	no	no	no	no	no	not checked	no	no
MAB_0846	143.081	-0.157415	0.246994	-0.637324	0.523914	0.847751	Lipase/esterase	no	no	no	no	no	no	not checked	no	no
MAB_2295c	317.594	-0.157265	0.186828	-0.841767	0.399918	0.760034	Integral membrane protein	no	no	no	no	no	yes	not checked	no	no
MAB_0544	930.433	-0.157015	0.123979	-1.26646	0.205347	0.585038	Lysine--tRNA ligase	no	no	no	no	no	no	not checked	no	no
MAB_0805	108.723	-0.156771	0.267745	-0.585526	0.558194	0.86476	Lipoprotein LpqN	no	no	no	no	no	no	not checked	no	no
MAB_3886c	96.0103	-0.156533	0.268336	-0.583347	0.55966	0.865166	Putative S-adenosyl-L-methionine-dependent methyltransferase MAB_3886c	no	no	no	no	no	yes	not checked	no	no
MAB_1561	10060.3	-0.156452	0.128488	-1.21763	0.223363	0.606217	glutamate dehydrogenase	no	no	no	no	no	no	not checked	no	no
MAB_2155c	151.106	-0.156437	0.233241	-0.67071	0.502405	0.833359	PD-(D/E)XK endonuclease-like domain-containing protein	no	no	no	no	no	yes	not checked	no	no
MAB_3168c	1533.34	-0.156185	0.122684	-1.27306	0.202996	0.580056	N-acetyltransferase domain-containing protein	no	no	no	no	no	yes	not checked	yes	no
MAB_3751c	5820.13	-0.155724	0.132134	-1.17853	0.238585	0.625993	Small ribosomal subunit protein uS9	no	no	no	no	no	no	not checked	no	no
MAB_0070	178.274	-0.155579	0.237115	-0.656132	0.511739	0.840153	Transmembrane protein	no	no	no	no	no	yes	not checked	no	no
MAB_2073	355.587	-0.155429	0.181644	-0.855681	0.392174	0.751987	Monooxygenase	no	no	no	no	no	no	not checked	no	no
MAB_1816c	15.3807	-0.155101	0.697644	-0.222321	0.824064	0.952755	Phage integrase	no	no	no	no	no	no	not checked	no	no
MAB_3178	56.4602	-0.155031	0.404095	-0.383649	0.701238	0.918443	Methyltransferase domain-containing protein	no	no	no	no	no	yes	not checked	no	no
MAB_2704	105.685	-0.154908	0.260148	-0.595459	0.551537	0.862106	Methyltransferase type 11 domain-containing protein	no	no	no	no	no	yes	not checked	no	no
MAB_3285	234.239	-0.154853	0.241404	-0.641469	0.521218	0.846232	Thiamine-monophosphate kinase	no	no	no	no	no	no	not checked	no	no
MAB_2302	163.408	-0.154492	0.236304	-0.653785	0.51325	0.841873	Probable conserved membrane protein, MmpS	no	no	no	no	no	no	not checked	no	no
MAB_1385	1944	-0.154324	0.108248	-1.42566	0.153967	0.511309	Probable lipoprotein LpqZ	no	no	no	no	no	no	not checked	no	no
MAB_2306c	163.076	-0.153857	0.201889	-0.762085	0.446009	0.798139	Oxidoreductase	no	no	no	no	no	no	not checked	no	no
MAB_0545	2529.58	-0.153787	0.114082	-1.34804	0.177645	0.546018	Protein lsr2	no	no	no	no	no	yes	not checked	yes	no
MAB_3846	27.6295	-0.15368	0.509752	-0.30148	0.763048	0.938586	ER-bound oxygenase mpaB/mpaB'/Rubber oxygenase catalytic domain-containing protein	no	no	no	no	no	no	not checked	no	no
MAB_4782	678.314	-0.153569	0.166131	-0.924386	0.355286	0.728786	Rv2525c-like glycoside hydrolase-like domain-containing protein	no	no	no	no	no	yes	not checked	no	no
MAB_1372	769.526	-0.153531	0.126189	-1.21667	0.22373	0.606528	Probable sugar ABC transporter, sugar-binding protein LpqY	no	no	no	no	no	yes	not checked	yes	no
MAB_2356	349.595	-0.152981	0.174129	-0.878546	0.379648	0.743535	Tetratrico peptide repeat group 5 domain-containing protein	no	no	no	no	no	yes	not checked	no	no
MAB_1416	1231.75	-0.152535	0.135013	-1.12978	0.25857	0.65241	Lipoprotein LprB	no	no	no	no	no	yes	not checked	no	no
MAB_1235	371.876	-0.152194	0.172226	-0.883685	0.376866	0.740688	CalR9 protein	no	no	no	no	no	no	not checked	no	no
MAB_3062c	292.81	-0.152092	0.21951	-0.69287	0.488391	0.825177	Glycosyl transferase	no	no	no	no	no	yes	not checked	no	no
MAB_0401	428.265	-0.152019	0.170386	-0.892206	0.372282	0.739884	Acyltransferase	no	no	no	no	no	yes	not checked	no	no
MAB_p10	641.554	-0.152017	0.158309	-0.960257	0.336926	0.714899	Resolvase/invertase/recombinase	no	no	no	no	no	no	not checked	no	no
MAB_4666c	106.755	-0.152013	0.306612	-0.495782	0.620048	0.892974	DUF1326 domain-containing protein	no	no	no	no	no	no	not checked	no	no
MAB_2995	1003.13	-0.151756	0.137791	-1.10134	0.270747	0.66699	Trk system potassium uptake protein TrkA	no	no	no	no	no	no	not checked	no	no
MAB_1550	114.892	-0.151641	0.248627	-0.609914	0.541919	0.857236	Probable lipoprotein LppI	no	no	no	no	no	yes	not checked	no	no
MAB_1135c	83.0946	-0.15155	0.322841	-0.469424	0.638766	0.899952	Probable membrane protein, MmpS	no	no	no	no	no	no	not checked	no	no
MAB_0719	142.633	-0.151501	0.240039	-0.63115	0.527942	0.848135	Oligopeptide ABC transporter,solute-binding protein	no	no	no	no	no	yes	not checked	no	no
MAB_0818	55.1299	-0.151337	0.353532	-0.428073	0.668598	0.90762	Probable tryptophan 2-monooxygenase	no	no	no	no	no	no	not checked	no	no
MAB_1491	263.637	-0.151186	0.182556	-0.828159	0.40758	0.768358	DUF4194 domain-containing protein	no	no	no	no	no	no	not checked	no	no
MAB_4342c	129.761	-0.151002	0.268996	-0.561354	0.574556	0.872546	MutT/nudix family protein	no	no	no	no	no	yes	not checked	no	no
MAB_2148	1408.66	-0.150909	0.170076	-0.887301	0.374917	0.739992	Linoleoyl-CoA desaturase	no	no	no	no	no	yes	not checked	no	no
MAB_3284c	405.847	-0.150907	0.165186	-0.913559	0.360949	0.733482	Thiamine-monophosphate kinase (TMP kinase) (Thiamine-phosphate kinase)	no	no	no	no	no	yes	not checked	no	no
MAB_4176c	80.5876	-0.150899	0.314395	-0.479967	0.631251	0.896233	FAD-dependent urate hydroxylase HpyO/Asp monooxygenase CreE-like FAD/NAD(P)-binding domain-containing protein	no	no	no	no	no	no	not checked	no	no
MAB_1432	254.894	-0.150528	0.199552	-0.75433	0.450651	0.801675	Permease	no	no	no	no	no	no	not checked	no	no
MAB_4298c	248.202	-0.15031	0.185452	-0.810503	0.417651	0.778064	YkuD domain-containing protein	no	no	no	no	no	no	not checked	no	no
MAB_2456	77.3839	-0.150256	0.325708	-0.461322	0.644568	0.900075	FAD-binding PCMH-type domain-containing protein	no	no	no	no	no	yes	not checked	no	no
MAB_0031	821.212	-0.150075	0.156664	-0.957937	0.338095	0.715746	DUF881 domain-containing protein	no	no	no	no	no	no	not checked	no	no
MAB_3007c	311.184	-0.149849	0.177997	-0.841865	0.399864	0.760034	Inositol-1-monophosphatase	no	no	no	no	no	yes	not checked	no	no
MAB_0728	1452.72	-0.149726	0.137059	-1.09242	0.274647	0.667996	Phosphoribosylformylglycinamidine cyclo-ligase	no	no	no	no	no	yes	not checked	no	no
MAB_2657c	147.547	-0.14897	0.232489	-0.640762	0.521678	0.846232	Transcriptional regulator	no	no	no	no	no	yes	not checked	yes	no
MAB_1970	682.491	-0.148926	0.164665	-0.904416	0.365775	0.73666	Anthranilate phosphoribosyltransferase	no	no	no	no	no	yes	not checked	yes	no
MAB_3798c	7587.47	-0.148786	0.119436	-1.24574	0.21286	0.594822	Small ribosomal subunit protein uS8	no	no	no	no	no	yes	not checked	no	no
MAB_0421	2101.83	-0.148656	0.119796	-1.24091	0.214641	0.597715	Possible membrane-associated serine protease	no	no	no	no	no	yes	not checked	no	no
MAB_1591	165.58	-0.148581	0.22271	-0.66715	0.504676	0.83498	Adenylate and guanylate cyclase catalytic domain-containing protein	no	no	no	no	no	yes	not checked	no	no
MAB_2222c	335.976	-0.14856	0.160128	-0.927756	0.353534	0.727738	Probable peptidase	no	no	no	no	no	yes	not checked	no	no
MAB_0956c	905.114	-0.148467	0.118631	-1.25151	0.210749	0.592363	Probable transcriptional regulatory protein PrrA	no	no	no	no	no	yes	not checked	no	no
MAB_2069	1202.73	-0.148374	0.15996	-0.927569	0.353631	0.727738	Metal-dependent hydrolase	no	no	no	no	no	yes	not checked	no	no
MAB_2244	61.1422	-0.148371	0.355998	-0.416776	0.676842	0.908086	Fumarate reductase/succinate dehydrogenase flavoprotein-like FrdA	no	no	no	no	no	yes	not checked	no	no
MAB_0248c	56.634	-0.147976	0.343845	-0.430356	0.666936	0.90761	Regulatory protein, TetR family	no	no	no	no	no	yes	not checked	yes	no
MAB_2418	149.89	-0.147831	0.21419	-0.690186	0.490077	0.825663	Phenylacetic acid degradation-related protein	no	no	no	no	no	yes	not checked	no	no
MAB_3555	14.6289	-0.14774	0.668163	-0.221114	0.825004	0.952755	Major facilitator superfamily	no	no	no	no	no	no	not checked	no	no
MAB_4601c	3127.95	-0.147728	0.1023	-1.44406	0.148721	0.502517	YrbE family protein	no	no	no	no	no	yes	not checked	no	no
MAB_3492c	335.114	-0.147547	0.155262	-0.950308	0.341956	0.718713	EcsC family protein	no	no	no	no	no	no	not checked	no	no
MAB_2218	57.7607	-0.147542	0.42218	-0.349476	0.726732	0.926655	Sulfonate ABC transporter periplasmic sulfonate-binding protein SsuA	no	no	no	no	no	no	not checked	no	no
MAB_4256c	144.172	-0.147305	0.211906	-0.695145	0.486965	0.825177	Probable 4-hydroxybenzoyl-CoA thioesterase	no	no	no	no	no	no	not checked	no	no
MAB_3714c	128.964	-0.147288	0.25407	-0.579714	0.562107	0.865166	Two-component system response regulator,LuxR family	no	no	no	no	no	no	not checked	no	no
MAB_3507	939.911	-0.146713	0.13249	-1.10735	0.268144	0.664036	ABC transporter, ATP-binding protein	no	no	no	no	no	no	not checked	no	no
MAB_0018c	48.3279	-0.146626	0.385373	-0.380479	0.70359	0.92002	Methyltransferase	no	no	no	no	no	no	not checked	no	no
MAB_1103	111.096	-0.146527	0.24826	-0.590218	0.555045	0.864316	Uncharacterized protein	no	no	no	no	no	yes	not checked	no	no
MAB_3499c	323.456	-0.146281	0.156563	-0.934328	0.350135	0.725915	endopeptidase La	no	no	no	no	no	yes	not checked	no	no
MAB_4133c	262.202	-0.14613	0.183166	-0.797802	0.424985	0.784713	Integral membrane protein	no	no	no	no	no	yes	not checked	no	no
MAB_3836c	2241.44	-0.146105	0.119644	-1.22116	0.222024	0.605508	Mycofactocin system RPExFGAL protein	no	no	no	no	no	yes	not checked	no	no
MAB_1113c	227.395	-0.145787	0.198324	-0.735097	0.462281	0.80979	Pyridoxamine 5'-phosphate oxidase putative domain-containing protein	no	no	no	no	no	yes	not checked	no	no
MAB_3691c	355.301	-0.145289	0.174745	-0.831432	0.40573	0.766629	DUF3017 domain-containing protein	no	no	no	no	no	no	not checked	no	no
MAB_2559c	637.032	-0.145158	0.142646	-1.01761	0.308863	0.695159	Peptidyl-prolyl cis-trans isomerase	no	no	no	no	no	yes	not checked	yes	no
MAB_4333	94.3447	-0.145077	0.266085	-0.545227	0.585597	0.880317	Alpha/beta hydrolase	no	no	no	no	no	no	not checked	no	no
MAB_0549c	619.164	-0.144606	0.400717	-0.360868	0.718198	0.925363	Heme/hemin ABC transporter, permease protein	no	no	no	no	no	yes	not checked	no	no
MAB_2239	11.2534	-0.144423	0.820979	-0.175915	0.86036	0.960611	GntR-family transcriptional regulator	no	no	no	no	no	no	not checked	no	no
MAB_2212	15883.3	-0.144401	0.0906816	-1.5924	0.111296	0.43541	Probable polyketide synthase	no	no	no	no	no	yes	not checked	no	no
MAB_0083	38.9204	-0.144395	0.365021	-0.39558	0.692415	0.913484	Transcriptional regulator, MarR family	no	no	no	no	no	yes	not checked	no	no
MAB_4045c	406.373	-0.144356	0.168785	-0.855269	0.392402	0.751987	Probable ATP-binding protein ABC transporter	no	no	no	no	no	yes	not checked	no	no
MAB_3916c	572.135	-0.14435	0.141408	-1.0208	0.307347	0.694946	Probable conserved secreted protein	no	no	no	no	no	yes	not checked	no	no
MAB_0945	143.746	-0.144087	0.232743	-0.619085	0.53586	0.852135	Drug resistance transporter, EmrB/QacA family	no	no	no	no	no	yes	not checked	no	no
MAB_2279	6.42304	-0.144074	0.938988	-0.153435	0.878055	0.965833	Probable ornithine aminotransferase	no	no	no	no	no	no	not checked	no	no
MAB_0917c	106.254	-0.143847	0.271989	-0.528872	0.596895	0.884075	Probable cytochrome P450	no	no	no	no	no	yes	not checked	no	no
MAB_0092	5240.65	-0.143763	0.104017	-1.38211	0.166937	0.529181	Probable NADH-dependent glutamate synthase (Small subunit) GltD	no	no	no	no	no	no	not checked	no	no
MAB_1381	91.7235	-0.14309	0.316083	-0.452699	0.650766	0.903113	Oxidoreductase EphD	no	no	no	no	no	no	not checked	no	no
MAB_4126c	245.65	-0.142974	0.209584	-0.682181	0.495124	0.828054	Carbonic anhydrase-related protein	no	no	no	no	no	yes	not checked	yes	no
MAB_4599c	6452.64	-0.142769	0.0985297	-1.44899	0.147339	0.499294	Mce family protein	no	no	no	no	no	no	not checked	no	no
MAB_4468	356.657	-0.142513	0.155594	-0.915929	0.359704	0.732499	TfoX N-terminal domain-containing protein	no	no	no	no	no	yes	not checked	no	no
MAB_1930c	384.148	-0.142264	0.170293	-0.835406	0.403489	0.764735	Conserved hypothetical integral membrane protein	no	no	no	no	no	yes	not checked	no	no
MAB_1613	712.856	-0.142181	0.146149	-0.972849	0.330628	0.713445	Glutamate 5-kinase	no	no	no	no	no	no	not checked	no	no
MAB_1143c	1433.18	-0.142118	0.164042	-0.866354	0.386296	0.747772	Large ribosomal subunit protein bL25 (General stress protein CTC)	no	no	no	no	no	yes	not checked	no	no
MAB_2082	239.035	-0.142077	0.204958	-0.693201	0.488183	0.825177	PRTRC system protein E	no	no	no	no	no	no	not checked	no	no
MAB_3170c	2479.81	-0.141595	0.110735	-1.27868	0.201008	0.578846	Zinc metalloprotease Rip1 (S2P endopeptidase) (Site-2-type intramembrane protease)	no	no	no	no	no	yes	not checked	no	no
MAB_2077	46.3078	-0.141079	0.378292	-0.372936	0.709196	0.92263	Probable monooxygenase	no	no	no	no	no	no	not checked	no	no
MAB_4538c	213.539	-0.140839	0.291959	-0.482393	0.629527	0.895805	Acyl-CoA dehydrogenase FadE	no	no	no	no	no	no	not checked	no	no
MAB_3769c	6301.64	-0.140812	0.120933	-1.16438	0.244268	0.635456	Large ribosomal subunit protein bL17 (50S ribosomal protein L17)	no	no	no	no	no	no	not checked	no	no
MAB_2928	76.8254	-0.140707	0.31128	-0.452026	0.65125	0.903113	Probable amidohydrolase	no	no	no	no	no	yes	not checked	no	no
MAB_0164	799.222	-0.140668	0.155429	-0.905031	0.365449	0.736642	Probable short chain dehydrogenase/reductase	no	no	no	no	no	yes	not checked	no	no
MAB_3622c	18.269	-0.140548	0.616875	-0.227838	0.819772	0.952755	Quinone oxidoreductase	no	no	no	no	no	no	not checked	no	no
MAB_4328c	248.867	-0.14024	0.208415	-0.67289	0.501017	0.831435	Putative S-adenosyl-L-methionine-dependent methyltransferase MAB_4328c	no	no	no	no	no	yes	not checked	no	no
MAB_0051	12.235	-0.140197	0.752951	-0.186196	0.852291	0.957392	p-aminobenzoate N-oxygenase AurF	no	no	no	no	no	no	not checked	no	no
MAB_0483c	90.0302	-0.140156	0.302426	-0.463439	0.64305	0.900065	Transcriptional regulator, TetR family	no	no	no	no	no	yes	not checked	no	no
MAB_3638c	20.1972	-0.139662	0.619718	-0.225364	0.821696	0.952755	Uncharacterized protein	no	no	no	no	no	yes	not checked	no	no
MAB_0813c	123.866	-0.139465	0.308577	-0.451962	0.651296	0.903113	Transcriptional regulator, IclR	no	no	no	no	no	yes	not checked	no	no
MAB_2977	844.352	-0.13925	0.129129	-1.07838	0.280866	0.672749	Peptidase S33 tripeptidyl aminopeptidase-like C-terminal domain-containing protein	no	no	no	no	no	yes	not checked	yes	no
MAB_2016	97.0715	-0.139232	0.284527	-0.489345	0.624598	0.893824	Transmembrane protein	no	no	no	no	no	no	not checked	no	no
MAB_3267c	2361.89	-0.139208	0.11731	-1.18667	0.235359	0.623306	Pyruvate carboxylase	no	no	no	no	no	yes	not checked	no	no
MAB_3030c	85.4658	-0.138888	0.304899	-0.455522	0.648734	0.901967	DUF4192 domain-containing protein	no	no	no	no	no	no	not checked	no	no
MAB_3783c	2352.63	-0.138817	0.111374	-1.2464	0.212618	0.594822	Adenylate kinase (AK)	no	no	no	no	no	no	not checked	no	no
MAB_4550c	412.475	-0.138805	0.146448	-0.947811	0.343226	0.718713	DUF2786 domain-containing protein	no	no	no	no	no	yes	not checked	yes	no
MAB_1068c	338.237	-0.138785	0.155814	-0.890712	0.373084	0.739884	DUF1707 domain-containing protein	no	no	no	no	no	yes	not checked	no	no
MAB_3012	138.372	-0.138427	0.242618	-0.570555	0.568301	0.866497	Probable methylated-DNA--protein-cysteine methyltransferase	no	no	no	no	no	yes	not checked	no	no
MAB_0015	20.7611	-0.138342	0.535476	-0.258353	0.796135	0.94552	PE family protein	no	no	no	no	no	yes	not checked	no	no
MAB_0422c	297.454	-0.138211	0.195503	-0.706953	0.479596	0.822458	Possible epoxide hydrolase EphE	no	no	no	no	no	no	not checked	no	no
MAB_4401	45.3815	-0.138037	0.40175	-0.343591	0.731154	0.92921	Surface layer protein	no	no	no	no	no	no	not checked	no	no
MAB_1905	793.372	-0.137989	0.1295	-1.06555	0.286627	0.674268	Phosphoglycerate mutase	no	no	no	no	no	yes	not checked	no	no
MAB_4816c	462.045	-0.137701	0.173004	-0.795942	0.426066	0.784713	Antitoxin Xre/MbcA/ParS-like toxin-binding domain-containing protein	no	no	no	no	no	yes	not checked	no	no
MAB_4252c	717.677	-0.137628	0.15064	-0.913625	0.360914	0.733482	DUF3151 domain-containing protein	no	no	no	no	no	yes	not checked	no	no
MAB_4921c	204.73	-0.137478	0.191091	-0.719435	0.471873	0.817076	DUF418 domain-containing protein	no	no	no	no	no	yes	not checked	no	no
MAB_2166	135.898	-0.137405	0.284425	-0.483096	0.629027	0.895795	SRPBCC family protein	no	no	no	no	no	no	not checked	no	no
MAB_0780	36.8313	-0.1374	0.433566	-0.316907	0.751315	0.933951	Uncharacterized protein	no	no	no	no	no	no	not checked	no	no
MAB_0621c	360.797	-0.136959	0.171041	-0.80074	0.423282	0.783981	Probable dehydrogenase/dehydratase (MaoC family)	no	no	no	no	no	yes	not checked	no	no
MAB_1194	2072.47	-0.136956	0.107502	-1.27399	0.202667	0.579805	Lipase LipU	no	no	no	no	no	no	not checked	no	no
MAB_2354	646.369	-0.136823	0.123218	-1.11041	0.266824	0.66357	Tyrosine--tRNA ligase	no	no	no	no	no	yes	not checked	no	no
MAB_t5043c	361.674	-0.136802	0.198301	-0.689871	0.490276	0.825663	tRNA-Trp(CCA)	no	no	no	no	no	no	not checked	no	no
MAB_3123	668.245	-0.136743	0.1498	-0.912836	0.361329	0.73377	Acyl-CoA dehydrogenase	no	no	no	no	no	yes	not checked	no	no
MAB_2867	1065.45	-0.136619	0.127427	-1.07214	0.283659	0.672749	Zinc metallopeptidase	no	no	no	no	no	yes	not checked	no	no
MAB_2201	1170.02	-0.136115	0.111662	-1.21898	0.22285	0.605508	Probable cobalamin biosynthesis protein CobN	no	no	no	no	no	no	not checked	no	no
MAB_4243c	878.27	-0.13574	0.123717	-1.09719	0.27256	0.667122	Rhodanese domain-containing protein	no	no	no	no	no	no	not checked	no	no
MAB_2975c	586.571	-0.135735	0.143986	-0.942695	0.345837	0.720419	AFG1-like ATPase	no	no	no	no	no	yes	not checked	no	no
MAB_4216c	233.787	-0.135673	0.187893	-0.722075	0.470248	0.816529	Thiazole synthase	no	no	no	no	no	no	not checked	no	no
MAB_0460	33.5043	-0.135658	0.448446	-0.302507	0.762266	0.938586	Lipoprotein LpqS	no	no	no	no	no	yes	not checked	no	no
MAB_2433	310.997	-0.135637	0.176426	-0.768808	0.442007	0.797369	Molybdenum ABC transporter ModA, periplasmic	no	no	no	no	no	yes	not checked	no	no
MAB_4204	14877.8	-0.135307	0.118973	-1.1373	0.255413	0.648327	Amine oxidase	no	no	no	no	no	no	not checked	no	no
MAB_3247	2.9845	-0.13519	1.51972	-0.0889571	0.929116	na	Uncharacterized protein	no	no	no	no	no	no	not checked	no	no
MAB_1871	1883.44	-0.135186	0.118527	-1.14055	0.254056	0.647521	DUF3145 domain-containing protein	no	no	no	no	no	yes	not checked	no	no
MAB_3225	528.174	-0.135135	0.152552	-0.885833	0.375708	0.740035	Lipoprotein LppW	no	no	no	no	no	yes	not checked	no	no
MAB_4954c	1518.72	-0.134791	0.139377	-0.967098	0.333495	0.714096	Ribonuclease P protein component (RNase P protein) (RNaseP protein)	no	no	no	no	no	no	not checked	no	no
MAB_2248	111.181	-0.134714	0.260161	-0.517811	0.60459	0.888061	Probable peptide synthetase MbtE	no	no	no	no	no	no	not checked	no	no
MAB_1305	237.239	-0.134448	0.191083	-0.703609	0.481676	0.823414	Probable short-chain dehydrogenase/reductase	no	no	no	no	no	yes	not checked	no	no
MAB_3802c	37.9573	-0.134275	0.400276	-0.335455	0.737282	0.92921	Uncharacterized protein	no	no	no	no	no	no	not checked	no	no
MAB_1877c	41046	-0.134174	0.125369	-1.07023	0.284515	0.672749	3-oxoacyl-[acyl-carrier-protein] synthase 1 KasA	no	no	no	no	no	no	not checked	no	no
MAB_1506c	1990.59	-0.133959	0.128879	-1.03942	0.298609	0.688417	MaoC-like domain-containing protein	no	no	no	no	no	yes	not checked	yes	no
MAB_4547	1431	-0.133871	0.141765	-0.944318	0.345007	0.720249	Probable aldehyde dehydrogenase	no	no	no	no	no	no	not checked	no	no
MAB_2088	35.4078	-0.133621	0.448641	-0.297835	0.765829	0.93936	Transposase-like protein	no	no	no	no	no	yes	not checked	no	no
MAB_4611c	45.7366	-0.133471	0.405721	-0.328971	0.742177	0.930526	Transcriptional regulator	no	no	no	no	no	yes	not checked	no	no
MAB_2891c	1342.48	-0.133027	0.109726	-1.21236	0.225376	0.607568	Probable acyl-CoA thioesterase II (TesB2)	no	no	no	no	no	yes	not checked	no	no
MAB_0185c	3688.22	-0.132603	0.1004	-1.32075	0.186586	0.555018	Probable arabinosyltransferase B	no	no	no	no	no	no	not checked	no	no
MAB_1197	2897.79	-0.132601	0.106768	-1.24195	0.214254	0.59733	Probable cystathionine gamma-synthase (CGS)	no	no	no	no	no	yes	not checked	no	no
MAB_1190	6991.44	-0.132347	0.111316	-1.18893	0.234466	0.621282	Transmembrane protein	no	no	no	no	no	yes	not checked	yes	no
MAB_3968	17.7108	-0.13219	0.603929	-0.218883	0.826741	0.952755	Sulfotransferase	no	no	no	no	no	no	not checked	no	no
MAB_2238	60.0627	-0.132186	0.31843	-0.415117	0.678056	0.908086	Transcription regulator, LysR family	no	no	no	no	no	yes	not checked	no	no
MAB_2251	13.5832	-0.132144	0.675336	-0.195671	0.844868	0.957392	Ribbon-helix-helix protein CopG domain-containing protein	no	no	no	no	no	yes	not checked	no	no
MAB_0253	229.654	-0.132116	0.212186	-0.622641	0.53352	0.850625	Lipoprotein LppV	no	no	no	no	no	no	not checked	no	no
MAB_1931c	459.336	-0.131848	0.171828	-0.767325	0.442888	0.797369	Conserved hypothetical integral membrane protein	no	no	no	no	no	no	not checked	no	no
MAB_2661c	370.584	-0.131838	0.175978	-0.749175	0.453751	0.804514	Nitroreductase	no	no	no	no	no	yes	not checked	no	no
MAB_3981c	1310.59	-0.131542	0.122402	-1.07467	0.282521	0.672749	Probable zinc metalloprotease	no	no	no	no	no	yes	not checked	no	no
MAB_3378c	453.402	-0.131132	0.163895	-0.8001	0.423653	0.78401	Acetyltransferase	no	no	no	no	no	yes	not checked	no	no
MAB_2307c	72.8181	-0.131123	0.297197	-0.4412	0.659068	0.90398	DUF402 domain-containing protein	no	no	no	no	no	yes	not checked	no	no
MAB_t5036	2.82692	-0.131008	1.9001	-0.0689478	0.945031	na	tRNA-Gly(GCC)	no	no	no	no	no	no	not checked	no	no
MAB_3996	513.641	-0.130978	0.169033	-0.774866	0.438419	0.795037	N-terminal of MaoC-like dehydratase domain-containing protein	no	no	no	no	no	yes	not checked	no	no
MAB_1458	1115.78	-0.130667	0.124863	-1.04648	0.29534	0.686845	Conserved hypothetical transmembrane protein	no	no	no	no	no	yes	not checked	no	no
MAB_0727	153.807	-0.13035	0.213544	-0.610415	0.541587	0.857236	Dihydrodipicolinate reductase	no	no	no	no	no	no	not checked	no	no
MAB_4553	522.85	-0.130341	0.163007	-0.799606	0.423939	0.78401	RNA polymerase sigma factor	no	no	no	no	no	yes	not checked	no	no
MAB_3637c	547.081	-0.130322	0.142593	-0.913946	0.360745	0.733482	Aminoglycoside phosphotransferase	no	no	no	no	no	no	not checked	no	no
MAB_4078c	237.166	-0.130293	0.193302	-0.674038	0.500287	0.830991	Deoxyribose-phosphate aldolase (DERA)	no	no	no	no	no	yes	not checked	yes	no
MAB_4004c	1800.5	-0.13029	0.117309	-1.11065	0.266718	0.66357	Helix-turn-helix domain-containing protein	no	no	no	no	no	yes	not checked	no	no
MAB_4576c	28.1256	-0.130215	0.469483	-0.277358	0.781505	0.942868	Uncharacterized protein	no	no	no	no	no	yes	not checked	no	no
MAB_2902	92.3943	-0.130179	0.262216	-0.496456	0.619572	0.892897	DUF1990 domain-containing protein	no	no	no	no	no	yes	not checked	no	no
MAB_3646c	62.8901	-0.129936	0.34385	-0.377887	0.705515	0.92092	L-lysine 6-transaminase	no	no	no	no	no	yes	not checked	yes	no
MAB_3830c	719.935	-0.129792	0.156993	-0.826739	0.408385	0.769316	Probable dehydrogenase (Glucose-methanol-choline oxidoreductase?)	no	no	no	no	no	no	not checked	no	no
MAB_4602c	784.124	-0.12976	0.152626	-0.850184	0.395223	0.755327	MaoC-like dehydratase	no	no	no	no	no	yes	not checked	no	no
MAB_0002	1929.66	-0.129589	0.102423	-1.26523	0.205788	0.585949	Beta sliding clamp	no	no	no	no	no	yes	not checked	no	no
MAB_2060	431.011	-0.129153	0.184765	-0.699012	0.484544	0.824479	Exopolyphosphatase	no	no	no	no	no	no	not checked	no	no
MAB_4322	265.743	-0.129059	0.187973	-0.686583	0.492345	0.826245	Aldehyde dehydrogenase family protein	no	no	no	no	no	no	not checked	no	no
MAB_2863	69.6117	-0.128986	0.317148	-0.406707	0.684223	0.909023	HAD-superfamily hydrolase YfnB	no	no	no	no	no	no	not checked	no	no
MAB_2252	75.7461	-0.128692	0.298427	-0.431236	0.666297	0.90761	Glyoxalase-like domain	no	no	no	no	no	no	not checked	no	no
MAB_3411	127.759	-0.128436	0.255904	-0.501892	0.615743	0.891123	DUF2200 domain-containing protein	no	no	no	no	no	yes	not checked	no	no
MAB_3456	34.3588	-0.128261	0.488696	-0.262455	0.792971	0.94552	Transcriptional regulator, HxlR family	no	no	no	no	no	no	not checked	no	no
MAB_1544c	218.356	-0.127914	0.181791	-0.703629	0.481664	0.823414	Adenylyl-sulfate kinase	no	no	no	no	no	no	not checked	no	no
MAB_3953	39.3525	-0.127727	0.392925	-0.325067	0.74513	0.931103	Cupin type-2 domain-containing protein	no	no	no	no	no	no	not checked	no	no
MAB_4149c	470.591	-0.127718	0.16155	-0.790577	0.429191	0.786468	Hypothetical MCE-family protein LprN	no	no	no	no	no	no	not checked	no	no
MAB_1079	1130.15	-0.127581	0.132206	-0.965016	0.334537	0.714096	Molybdopterin biosynthesis protein	no	no	no	no	no	no	not checked	no	no
MAB_2865c	1541.82	-0.127434	0.117658	-1.08309	0.27877	0.671786	Aspartate--tRNA(Asp/Asn) ligase	no	no	no	no	no	yes	not checked	no	no
MAB_2974c	72.9388	-0.12718	0.310381	-0.409753	0.681987	0.908086	Uncharacterized protein	no	no	no	no	no	no	not checked	no	no
MAB_3339	33.8654	-0.126895	0.469133	-0.270488	0.786785	0.943906	Sensory transduction protein	no	no	no	no	no	yes	not checked	no	no
MAB_2269c	68.2918	-0.126876	0.30942	-0.410046	0.681772	0.908086	Transcriptional regulator, MerR family	no	no	no	no	no	yes	not checked	yes	no
MAB_3694	73.1452	-0.12655	0.29644	-0.4269	0.669452	0.90762	Possible oxidoreductase	no	no	no	no	no	yes	not checked	yes	no
MAB_2828c	960.816	-0.126366	0.118448	-1.06685	0.286041	0.673729	Carbamoyl-phosphate synthase small chain	no	no	no	no	no	yes	not checked	yes	no
MAB_0108c	518.272	-0.126267	0.164976	-0.765365	0.444054	0.797369	Uncharacterized protein	no	no	no	no	no	yes	not checked	no	no
MAB_3561c	7.27521	-0.126028	0.993549	-0.126846	0.899062	0.971545	Transmembrane protein	no	no	no	no	no	no	not checked	no	no
MAB_0891c	78.2903	-0.125553	0.294467	-0.426374	0.669835	0.90762	HTH-type transcriptional regulator MarR	no	no	no	no	no	no	not checked	no	no
MAB_2722c	2726.64	-0.124687	0.105401	-1.18298	0.236817	0.62588	Enoyl-[acyl-carrier-protein] reductase [NADH]	no	no	no	no	no	no	not checked	no	no
MAB_2605c	111.185	-0.124681	0.259666	-0.48016	0.631114	0.896233	Amidohydrolase 3 domain-containing protein	no	no	no	no	no	no	not checked	no	no
MAB_3282c	539.723	-0.124559	0.155278	-0.802163	0.422458	0.78338	Probable lipase	no	no	no	no	no	no	not checked	no	no
MAB_2324	1360.3	-0.124314	0.156236	-0.795684	0.426216	0.784713	Possible tRNA/rRNA methyltransferase	no	no	no	no	no	no	not checked	no	no
MAB_1612	2214.01	-0.123796	0.115567	-1.07121	0.284076	0.672749	GTPase Obg	no	no	no	no	no	no	not checked	no	no
MAB_4781c	188.732	-0.123768	0.228025	-0.54278	0.587281	0.880914	ABC transporter, ATP-binding protein	no	no	no	no	no	yes	not checked	no	no
MAB_3978c	577.915	-0.123751	0.147228	-0.840542	0.400605	0.761038	Glutamate-1-semialdehyde 2,1-aminomutase (GSA)	no	no	no	no	no	no	not checked	no	no
MAB_4212c	2459.82	-0.12365	0.114	-1.08465	0.278076	0.671739	Probable lipoprotein aminopeptidase LpqL	no	no	no	no	no	no	not checked	no	no
MAB_0974	1936.22	-0.123324	0.111713	-1.10394	0.269617	0.6667	PE-PGRS family protein	no	no	no	no	no	yes	not checked	no	no
MAB_0438c	119.231	-0.123053	0.26122	-0.471072	0.637589	0.899952	DUF5343 domain-containing protein	no	no	no	no	no	no	not checked	no	no
MAB_2289	104.4	-0.122944	0.261726	-0.469742	0.638539	0.899952	Hydrolase, alpha/beta hydrolase fold	no	no	no	no	no	no	not checked	no	no
MAB_2813c	354.69	-0.122541	0.194953	-0.628566	0.529633	0.848683	Probable primosomal protein N'	no	no	no	no	no	yes	not checked	no	no
MAB_4836c	58.3845	-0.122514	0.346185	-0.353898	0.723416	0.926255	Hypothetical glycosyl transferase	no	no	no	no	no	yes	not checked	no	no
MAB_0353	1119.2	-0.122438	0.113636	-1.07745	0.281278	0.672749	PknH-like extracellular domain-containing protein	no	no	no	no	no	yes	not checked	yes	no
MAB_0342c	202.802	-0.121939	0.193788	-0.62924	0.529192	0.848683	Nitroreductase family protein	no	no	no	no	no	yes	not checked	no	no
MAB_3934c	295.357	-0.121533	0.193853	-0.626935	0.530702	0.849265	Possible hydrolase, alpha/beta fold	no	no	no	no	no	yes	not checked	no	no
MAB_1232c	997.418	-0.120972	0.142724	-0.847593	0.396664	0.75599	Probable cholesterol oxidase ChoD	no	no	no	no	no	yes	not checked	no	no
MAB_1843	208.204	-0.120748	0.235342	-0.513073	0.6079	0.888678	D-alanyl-D-alanine dipeptidase (D-Ala-D-Ala dipeptidase)	no	no	no	no	no	yes	not checked	no	no
MAB_4297c	511.896	-0.120459	0.142127	-0.847546	0.396691	0.75599	dCTP deaminase, dUMP-forming	no	no	no	no	no	yes	not checked	no	no
MAB_4756c	167.225	-0.12042	0.217783	-0.552936	0.580307	0.877298	Monooxygenase, FAD-binding	no	no	no	no	no	yes	not checked	no	no
MAB_4207	6494.27	-0.120418	0.138976	-0.866466	0.386235	0.747772	4-aminobutyrate aminotransferase (GabT)	no	no	no	no	no	yes	not checked	no	no
MAB_2311	617.685	-0.120174	0.141404	-0.849864	0.395401	0.755327	Probable peptidase	no	no	no	no	no	yes	not checked	no	no
MAB_2125c	189.834	-0.11995	0.203347	-0.589879	0.555272	0.864316	Nitroreductase domain-containing protein	no	no	no	no	no	no	not checked	no	no
MAB_4203	12202.2	-0.119742	0.120543	-0.993354	0.320537	0.703661	Aldehyde dehydrogenase	no	no	no	no	no	yes	not checked	no	no
MAB_3995	396.711	-0.119624	0.159833	-0.748428	0.454202	0.804755	Hydrolase	no	no	no	no	no	yes	not checked	no	no
MAB_2037	93.2235	-0.119616	0.298327	-0.400954	0.688454	0.911496	Membrane protein MmpL	no	no	no	no	no	no	not checked	no	no
MAB_1834	39.8152	-0.119472	0.396284	-0.30148	0.763048	0.938586	Uncharacterized protein	no	no	no	no	no	no	not checked	no	no
MAB_0205c	369.786	-0.119208	0.179123	-0.665509	0.505725	0.835152	Transmembrane protein alanine and leucine rich	no	no	no	no	no	yes	not checked	no	no
MAB_3131c	15040.5	-0.119174	0.103669	-1.14955	0.250327	0.64244	Translation initiation factor IF-2	no	no	no	no	no	yes	not checked	no	no
MAB_0027c	256.795	-0.119089	0.173663	-0.685747	0.492872	0.826298	Putative S-adenosyl-L-methionine-dependent methyltransferase MAB_0027c	no	no	no	no	no	yes	not checked	yes	no
MAB_2994	304.768	-0.118991	0.162076	-0.734167	0.462847	0.810488	Trk system potassium uptake protein CeoB	no	no	no	no	no	yes	not checked	no	no
MAB_0579c	217.992	-0.11892	0.204803	-0.580652	0.561475	0.865166	Transcriptional regulator, TetR family	no	no	no	no	no	yes	not checked	no	no
MAB_2243	11.1765	-0.118874	0.7229	-0.164441	0.869384	0.963458	Nitrate ABC transporter, ATP-binding protein	no	no	no	no	no	no	not checked	no	no
MAB_1912c	178.974	-0.118741	0.215247	-0.551651	0.581187	0.877368	VOC domain-containing protein	no	no	no	no	no	yes	not checked	no	no
MAB_0567c	2021.37	-0.118424	0.126136	-0.938859	0.347803	0.722325	Lipoprotein lpqE	no	no	no	no	no	yes	not checked	no	no
MAB_0766	97.7191	-0.11825	0.305383	-0.38722	0.698593	0.916528	Hypothetical conserved integral membrane protein	no	no	no	no	no	yes	not checked	no	no
MAB_0578c	1251.43	-0.118166	0.111219	-1.06246	0.288027	0.675103	Trehalose phosphatase	no	no	no	no	no	no	not checked	no	no
MAB_3844c	323.336	-0.118087	0.1655	-0.713516	0.475526	0.820449	Short-chain dehydrogenase/reductase	no	no	no	no	no	yes	not checked	no	no
MAB_2210c	1928.34	-0.118013	0.120091	-0.982699	0.325756	0.708972	Membrane protein, MmpL family	no	no	no	no	no	no	not checked	no	no
MAB_4459c	42.0877	-0.117992	0.34855	-0.338523	0.734969	0.92921	RNA polymerase sigma-70 factor, ECF subfamily	no	no	no	no	no	yes	not checked	no	no
MAB_4927	777.718	-0.117924	0.13269	-0.888718	0.374154	0.739964	DUF4393 domain-containing protein	no	no	no	no	no	no	not checked	no	no
MAB_1904	459.766	-0.117788	0.145741	-0.808202	0.418974	0.779321	C4-type zinc ribbon domain-containing protein	no	no	no	no	no	yes	not checked	no	no
MAB_1547c	130.217	-0.117572	0.235621	-0.498989	0.617787	0.892064	Probable sulfatase	no	no	no	no	no	yes	not checked	no	no
MAB_1183	50.4669	-0.117329	0.462311	-0.253788	0.799659	0.946584	Rhodanese domain-containing protein	no	no	no	no	no	no	not checked	no	no
MAB_4628c	75.701	-0.11721	0.290158	-0.403951	0.686249	0.910458	Luciferase-like monooxygenase	no	no	no	no	no	no	not checked	no	no
MAB_3661	768.81	-0.116912	0.138731	-0.842725	0.399382	0.759764	Probable phosphomannomutase PmmB	no	no	no	no	no	yes	not checked	no	no
MAB_1375	870.673	-0.116911	0.151011	-0.774189	0.438819	0.795329	Probable sugar ABC transporter, ATP-binding protein SugC	no	no	no	no	no	no	not checked	no	no
MAB_0214c	127.794	-0.116872	0.228706	-0.511014	0.609341	0.88916	OsmC-like protein	no	no	no	no	no	no	not checked	no	no
MAB_3067c	1503.32	-0.116847	0.136243	-0.857641	0.391091	0.75187	35 kDa protein	no	no	no	no	no	yes	not checked	yes	no
MAB_2721c	2070.62	-0.116745	0.116409	-1.00289	0.315915	0.701815	Coproporphyrin III ferrochelatase	no	no	no	no	no	no	not checked	no	no
MAB_1872c	147.451	-0.116148	0.211357	-0.549533	0.58264	0.877428	DoxX family protein	no	no	no	no	no	no	not checked	no	no
MAB_1585	306.631	-0.116048	0.198547	-0.584483	0.558895	0.86476	Acetyltransferase	no	no	no	no	no	yes	not checked	no	no
MAB_2389	751.488	-0.115933	0.125345	-0.924917	0.355009	0.728786	Possible fumarate reductase/succinate dehydrogenase	no	no	no	no	no	no	not checked	no	no
MAB_2978	661.649	-0.115397	0.146704	-0.7866	0.431516	0.788028	Arabinosyltransferase AftC	no	no	no	no	no	yes	not checked	no	no
MAB_0311c	1382.6	-0.115127	0.162758	-0.707354	0.479347	0.822458	FAD-binding PCMH-type domain-containing protein	no	no	no	no	no	no	not checked	no	no
MAB_4894c	200.38	-0.11503	0.258779	-0.444509	0.656674	0.90398	TnsA endonuclease N terminal protein	no	no	no	no	no	yes	not checked	no	no
MAB_3136c	472.51	-0.115011	0.155541	-0.739428	0.459647	0.808637	Ribosome maturation factor RimP	no	no	no	no	no	yes	not checked	yes	no
MAB_3803c	779.569	-0.115	0.129796	-0.886005	0.375615	0.740035	Carboxylic ester hydrolase	no	no	no	no	no	yes	not checked	no	no
MAB_0463c	587.273	-0.114943	0.150159	-0.76547	0.443992	0.797369	Probable oxidase (Copper-binding protein)	no	no	no	no	no	no	not checked	no	no
MAB_2287	122.93	-0.114468	0.250088	-0.457709	0.647161	0.900928	Metal dependent phosphohydrolase	no	no	no	no	no	no	not checked	no	no
MAB_2970c	187.291	-0.11405	0.204172	-0.558597	0.576437	0.873458	Polyketide cyclase / dehydrase and lipid transport	no	no	no	no	no	yes	not checked	no	no
MAB_2873c	564.314	-0.113976	0.148931	-0.765292	0.444097	0.797369	Metallo-beta-lactamase domain-containing protein	no	no	no	no	no	yes	not checked	yes	no
MAB_3031c	263.611	-0.113759	0.188859	-0.602346	0.546944	0.858151	Sensor domain-containing protein	no	no	no	no	no	yes	not checked	no	no
MAB_3438	44.0806	-0.113628	0.383204	-0.29652	0.766833	0.939888	Short-chain dehydrogenase/reductase	no	no	no	no	no	no	not checked	no	no
MAB_2124	389.186	-0.113581	0.158911	-0.714748	0.474765	0.819971	Phenyloxazoline synthase MbtB	no	no	no	no	no	no	not checked	no	no
MAB_2535	89.4644	-0.113358	0.343117	-0.330376	0.741116	0.930037	Probable amino acid transporter	no	no	no	no	no	yes	not checked	no	no
MAB_0250	1124.69	-0.113256	0.116263	-0.974141	0.329987	0.713065	Hypothetical GMC-type oxidoreductase	no	no	no	no	no	yes	not checked	yes	no
MAB_2061c	185.898	-0.113041	0.246723	-0.458169	0.646831	0.900928	Transcriptional regulator, TetR family	no	no	no	no	no	yes	not checked	no	no
MAB_0950c	137.997	-0.112924	0.233483	-0.483652	0.628633	0.895795	Amino acid permease family protein	no	no	no	no	no	yes	not checked	no	no
MAB_3894c	4099.88	-0.112579	0.104236	-1.08004	0.280124	0.672749	Transcription termination/antitermination protein NusG	no	no	no	no	no	no	not checked	no	no
MAB_4752	60.9345	-0.112576	0.35004	-0.32161	0.747748	0.932213	HNH nuclease domain-containing protein	no	no	no	no	no	yes	not checked	no	no
MAB_4728c	118.088	-0.112479	0.306553	-0.366914	0.713683	0.925132	DNA-(apurinic or apyrimidinic site) lyase	no	no	no	no	no	yes	not checked	no	no
MAB_2860c	194.769	-0.112431	0.22187	-0.506743	0.612335	0.890132	Deazaflavin-dependent nitroreductase	no	no	no	no	no	yes	not checked	no	no
MAB_3473c	603.578	-0.112402	0.134552	-0.835379	0.403504	0.764735	SsrA-binding protein (Small protein B)	no	no	no	no	no	no	not checked	no	no
MAB_2582	62.5064	-0.112401	0.46202	-0.243282	0.807787	0.950043	histidine kinase	no	no	no	no	no	no	not checked	no	no
MAB_4640c	14.1346	-0.112374	0.818595	-0.137277	0.890812	0.968932	Dihydroxy-acid dehydratase (DAD)	no	no	no	no	no	no	not checked	no	no
MAB_1427c	649.954	-0.112188	0.208859	-0.537147	0.591166	0.883113	Cytochrome P450	no	no	no	no	no	yes	not checked	no	no
MAB_4135c	130.455	-0.112166	0.239343	-0.468643	0.639325	0.899952	ADP/GDP-polyphosphate phosphotransferase	no	no	no	no	no	no	not checked	no	no
MAB_2789c	33.1892	-0.111957	0.38947	-0.28746	0.77376	0.942293	Ethanolamine ammonia-lyase small subunit (EAL small subunit)	no	no	no	no	no	yes	not checked	no	no
MAB_2756c	467.208	-0.1117	0.17181	-0.650138	0.515603	0.843618	Uncharacterized protein	no	no	no	no	no	yes	not checked	no	no
MAB_3440c	53.8948	-0.111689	0.342653	-0.325953	0.74446	0.930935	Short-chain dehydrogenase/reductase	no	no	no	no	no	no	not checked	no	no
MAB_3971	45.5155	-0.111619	0.38897	-0.286961	0.774143	0.942293	Uncharacterized protein	no	no	no	no	no	yes	not checked	no	no
MAB_3241c	1354.8	-0.111488	0.136301	-0.817953	0.413384	0.773708	Signal recognition particle receptor FtsY (SRP receptor)	no	no	no	no	no	yes	not checked	no	no
MAB_2966c	28.2331	-0.11132	0.522392	-0.213098	0.831251	0.953519	Possible hemoglobine-related protein HMP	no	no	no	no	no	no	not checked	no	no
MAB_2376c	426.668	-0.111198	0.162757	-0.683213	0.494473	0.827758	Uncharacterized protein	no	no	no	no	no	yes	not checked	no	no
MAB_0747	139.576	-0.110775	0.226386	-0.489317	0.624617	0.893824	Phosphate transport system permease protein	no	no	no	no	no	yes	not checked	no	no
MAB_1678c	449.408	-0.110763	0.153259	-0.722716	0.469854	0.816529	Ferric uptake regulator FurB	no	no	no	no	no	no	not checked	no	no
MAB_0684c	676.676	-0.110424	0.160748	-0.686938	0.492122	0.826245	Hypothetical conserved protein	no	no	no	no	no	yes	not checked	no	no
MAB_4573c	650.281	-0.110398	0.124564	-0.88627	0.375472	0.740035	Probable epoxide hydrolase EphC	no	no	no	no	no	yes	not checked	no	no
MAB_3634c	759.277	-0.110142	0.144408	-0.762712	0.445635	0.798063	Gluconate permease	no	no	no	no	no	no	not checked	no	no
MAB_4453c	140.853	-0.110078	0.235373	-0.467676	0.640017	0.899952	YCII-related domain-containing protein	no	no	no	no	no	no	not checked	no	no
MAB_3585c	57.0355	-0.109474	0.34386	-0.318368	0.750206	0.933296	Phosphoribosyltransferase	no	no	no	no	no	no	not checked	no	no
MAB_2897c	385.591	-0.109032	0.179301	-0.608096	0.543124	0.857429	HIT domain-containing protein	no	no	no	no	no	no	not checked	no	no
MAB_4017c	12.5519	-0.108429	0.717783	-0.15106	0.879928	0.965833	Probable monooxygenase	no	no	no	no	no	no	not checked	no	no
MAB_3029	2932.77	-0.108237	0.106259	-1.01862	0.308386	0.694946	Iron-dependent repressor IdeR	no	no	no	no	no	yes	not checked	no	no
MAB_1347c	17.6578	-0.107925	0.560183	-0.192661	0.847225	0.957392	Pyridoxamine 5'-phosphate oxidase putative domain-containing protein	no	no	no	no	no	yes	not checked	no	no
MAB_4362	105.479	-0.107924	0.283927	-0.38011	0.703864	0.920056	Long-chain-fatty-acid--CoA ligase	no	no	no	no	no	yes	not checked	no	no
MAB_2922c	99.7268	-0.107777	0.253961	-0.424386	0.671284	0.90762	Carbon-nitrogen hydrolase family protein/ nitrilase/cyanide hydratase	no	no	no	no	no	no	not checked	no	no
MAB_4857	495.958	-0.107253	0.201169	-0.533152	0.593928	0.884075	MPT63-like domain-containing protein	no	no	no	no	no	no	not checked	no	no
MAB_4151c	406.111	-0.107009	0.168042	-0.636801	0.524254	0.847751	Hypothetical MCE-family protein	no	no	no	no	no	no	not checked	no	no
MAB_2857c	288.338	-0.106923	0.184381	-0.579905	0.561979	0.865166	Transglutaminase-like domain-containing protein	no	no	no	no	no	no	not checked	no	no
MAB_2021c	40.339	-0.10688	0.437422	-0.24434	0.806967	0.949652	Carboxymuconolactone decarboxylase	no	no	no	no	no	yes	not checked	no	no
MAB_2540c	73.6185	-0.106818	0.326833	-0.326826	0.743799	0.930935	Short-chain dehydrogenase/reductase	no	no	no	no	no	no	not checked	no	no
MAB_4937	3283.22	-0.106762	0.106415	-1.00326	0.315736	0.701815	Integral membrane protein MviN	no	no	no	no	no	no	not checked	no	no
MAB_3518	127.524	-0.106392	0.25711	-0.413799	0.679021	0.908086	Possible DNA-methyltransferase	no	no	no	no	no	yes	not checked	no	no
MAB_2709c	130.342	-0.106188	0.240579	-0.441386	0.658934	0.90398	Exonuclease domain-containing protein	no	no	no	no	no	yes	not checked	no	no
MAB_0598	206.556	-0.106102	0.208011	-0.51008	0.609996	0.88916	Short-chain dehydrogenase/reductase	no	no	no	no	no	no	not checked	no	no
MAB_2445	205.491	-0.105589	0.224024	-0.471329	0.637406	0.899952	Transcriptional regulator, AraC family	no	no	no	no	no	yes	not checked	no	no
MAB_2849c	792.838	-0.105512	0.132953	-0.793605	0.427425	0.785274	Endolytic murein transglycosylase	no	no	no	no	no	yes	not checked	no	no
MAB_3230c	206.372	-0.105223	0.203521	-0.517016	0.605145	0.888334	SnoaL-like domain-containing protein	no	no	no	no	no	yes	not checked	yes	no
MAB_1114	74.4256	-0.104926	0.287573	-0.364868	0.71521	0.925132	Metallo-beta-lactamase superfamily	no	no	no	no	no	yes	not checked	no	no
MAB_2094	8.14871	-0.104897	0.909658	-0.115314	0.908196	0.975039	Uncharacterized protein	no	no	no	no	no	yes	not checked	no	no
MAB_0172	681.793	-0.10469	0.129715	-0.807075	0.419623	0.780227	Probable phosphoesterase	no	no	no	no	no	yes	not checked	no	no
MAB_4834	13.09	-0.104588	0.747493	-0.139918	0.888725	0.968457	Uncharacterized protein	no	no	no	no	no	yes	not checked	no	no
MAB_3937	1207.97	-0.104029	0.714525	-0.145593	0.884243	0.966808	Uncharacterized protein	no	no	no	no	no	yes	not checked	no	no
MAB_2375	1143.01	-0.104	0.110679	-0.939653	0.347395	0.72179	Uncharacterized protein	no	no	no	no	no	no	not checked	no	no
MAB_2836c	1310.41	-0.103652	0.115815	-0.894985	0.370795	0.739884	Transcription antitermination protein NusB (Antitermination factor NusB)	no	no	no	no	no	no	not checked	no	no
MAB_3034	445.586	-0.103508	0.144373	-0.716949	0.473406	0.818551	Probable hydrolase	no	no	no	no	no	yes	not checked	no	no
MAB_1812c	242.942	-0.103429	0.265348	-0.389786	0.696695	0.915232	Uncharacterized protein	no	no	no	no	no	yes	not checked	no	no
MAB_2409c	3295.35	-0.102169	0.137648	-0.742247	0.457937	0.807911	Malate synthase G	no	no	no	no	no	no	not checked	no	no
MAB_0138	238.048	-0.101991	0.174345	-0.584998	0.558549	0.86476	Transcriptional regulator, TetR family	no	no	no	no	no	yes	not checked	no	no
MAB_2555	747.516	-0.101912	0.144467	-0.705436	0.480539	0.822903	CBM2 domain-containing protein	no	no	no	no	no	yes	not checked	no	no
MAB_2207	1901.13	-0.101756	0.105412	-0.965325	0.334382	0.714096	Possible polyprenol phosphate mannosyl transferase 1 (Ppm1)	no	no	no	no	no	yes	not checked	no	no
MAB_3213c	50.7201	-0.101599	0.431088	-0.23568	0.813681	0.952056	Magnesium chelatase	no	no	no	no	no	no	not checked	no	no
MAB_0326	151.296	-0.101289	0.225612	-0.448955	0.653464	0.903595	Transcriptional regulator, MarR family	no	no	no	no	no	yes	not checked	no	no
MAB_2632	259.531	-0.100751	0.188286	-0.535095	0.592584	0.883642	Probable ATP-binding protein ABC transporter CydD	no	no	no	no	no	yes	not checked	no	no
MAB_1323	12.0329	-0.100653	0.799425	-0.125906	0.899806	0.971755	Uncharacterized protein	no	no	no	no	no	yes	not checked	yes	no
MAB_4449c	680.404	-0.100493	0.165166	-0.608437	0.542898	0.857429	Transcriptional regulator, TetR family	no	no	no	no	no	yes	not checked	no	no
MAB_3142c	1523.41	-0.100456	0.112332	-0.894275	0.371175	0.739884	Transmembrane efflux protein	no	no	no	no	no	yes	not checked	no	no
MAB_0306c	169.723	-0.100411	0.207564	-0.483759	0.628557	0.895795	Lipoprotein	no	no	no	no	no	no	not checked	no	no
MAB_0366	254.767	-0.100159	0.189387	-0.528857	0.596905	0.884075	Luciferase-like domain-containing protein	no	no	no	no	no	no	not checked	no	no
MAB_1035c	112.585	-0.100066	0.295513	-0.338618	0.734898	0.92921	p-aminobenzoate N-oxygenase AurF	no	no	no	no	no	yes	not checked	no	no
MAB_2854c	850.211	-0.100064	0.132637	-0.754422	0.450596	0.801675	DUF3097 domain-containing protein	no	no	no	no	no	yes	not checked	no	no
MAB_2387	182.259	-0.100015	0.225485	-0.443553	0.657366	0.90398	Activator of Hsp90 ATPase homologue 1-like C-terminal domain-containing protein	no	no	no	no	no	no	not checked	no	no
MAB_1996	2277.06	-0.0999882	0.128145	-0.780272	0.435231	0.791382	Conserved hypothetical transmembrane protein	no	no	no	no	no	yes	not checked	no	no
MAB_0806	93.0578	-0.099917	0.283996	-0.351825	0.724969	0.926255	Hypothetical conserved lipoprotein LppR	no	no	no	no	no	no	not checked	no	no
MAB_2451c	46.7261	-0.0997838	0.394417	-0.252991	0.800275	0.946584	Esterase family protein	no	no	no	no	no	no	not checked	no	no
MAB_1825c	276.03	-0.0997789	0.231919	-0.430231	0.667027	0.90761	Transmembrane protein	no	no	no	no	no	yes	not checked	no	no
MAB_2051	565.813	-0.0997413	0.217894	-0.457751	0.647132	0.900928	Thiolase	no	no	no	no	no	no	not checked	no	no
MAB_4473c	200.921	-0.0995908	0.201545	-0.494136	0.62121	0.893384	Probable acyltransferase	no	no	no	no	no	yes	not checked	no	no
MAB_2352	39.2287	-0.0995726	0.401848	-0.247787	0.8043	0.947547	Putative 3-methyladenine DNA glycosylase	no	no	no	no	no	yes	not checked	no	no
MAB_4341	255.038	-0.0995314	0.215285	-0.462323	0.64385	0.900065	DNA ligase-like protein	no	no	no	no	no	yes	not checked	no	no
MAB_1055c	4549	-0.0991247	0.102216	-0.969756	0.332168	0.714096	Peptidase M23 domain-containing protein	no	no	no	no	no	yes	not checked	no	no
MAB_3599c	1040.13	-0.0989713	0.11383	-0.869466	0.384592	0.747772	Amino acid permease	no	no	no	no	no	yes	not checked	no	no
MAB_4830c	22.971	-0.0987869	0.548442	-0.180123	0.857056	0.959324	WXG100 family type VII secretion target	no	no	no	no	no	no	not checked	no	no
MAB_2427	255.508	-0.0987674	0.192156	-0.513997	0.607254	0.888678	Urease accessory protein UreG	no	no	no	no	no	no	not checked	no	no
MAB_2013c	185.109	-0.0985208	0.228031	-0.432051	0.665704	0.90761	CalU12 protein	no	no	no	no	no	no	not checked	no	no
MAB_4838c	14.9782	-0.0983344	0.634046	-0.15509	0.87675	0.965428	Acetyltransferase	no	no	no	no	no	no	not checked	no	no
MAB_0704c	91.5135	-0.0983016	0.282692	-0.347734	0.72804	0.927515	Lipoprotein	no	no	no	no	no	yes	not checked	no	no
MAB_4278	321.247	-0.0981569	0.208711	-0.4703	0.638141	0.899952	Uncharacterized protein	no	no	no	no	no	no	not checked	no	no
MAB_0279c	260.98	-0.0981523	0.177484	-0.553019	0.58025	0.877298	DNA ligase (ATP)	no	no	no	no	no	yes	not checked	no	no
MAB_2209c	665.778	-0.0979931	0.151154	-0.648298	0.516792	0.843867	S-adenosyl-L-methionine-dependent methyltransferase	no	no	no	no	no	no	not checked	no	no
MAB_3885	185.808	-0.0979771	0.218615	-0.448172	0.654029	0.90383	DAGKc domain-containing protein	no	no	no	no	no	no	not checked	no	no
MAB_3869c	34522.9	-0.0975312	0.122488	-0.796252	0.425885	0.784713	DNA-directed RNA polymerase subunit beta (RNAP subunit beta)	no	no	no	no	no	yes	not checked	no	no
MAB_3069c	90.0874	-0.0973449	0.326697	-0.297967	0.765728	0.93936	DNA-binding protein	no	no	no	no	no	yes	not checked	no	no
[truncated: 2,911 more rows]
